# Supplementary material for: E-cigarette use among university students in Palestine: Prevalence, knowledge, and determinant factors
Source: PLoS One. 2024 May 8;19(5):e0302946. doi: 10.1371/journal.pone.0302946 (PMC11078419; doi:10.1371/journal.pone.0302946)
Supplement: S1 Raw data — (XLSX) [file pone.0302946.s001.xlsx]

## Sheet: Form Responses 1
أنا موافق على المشاركة في الدراسة	العمر بالسنوات	الفئة العمرية	الحالة الاجتماعية	المرحلة التعليمية	الجنس	مكان الاقامة	مستوى دخل العائلة	مجال الدراسة (التخصص)	السنة الدراسية	أي من العبارات التالية تنطبق عليك (يمكنك اختيار أكثر من إجابة واحدة)	1. يمكن للسجائر الإلكترونية أن تسبب سرطان الرئة	2. يمكن للسيجارة الإلكترونية أن تسبب مشاكل في القلب والأوعية الدموية	3. يمكن أن تسبب السيجارة الإلكترونية جلطة دماغية	4. تحتوي السجائر الإلكترونية على مكونات مسرطنة	5. تدخين السجائر الإلكترونية يؤدي إلى ادمانها	6. تدخين السجائر الإلكترونية أقل ضررا ً على الصحة مقارنة بالسجائر العادية	7. تدخين السجائر الإلكترونية قد يمنع الشخص المدخن من تدخين السجائر العادية	1. هل أنت حاليا ًمدخناً لأي نوع من أنواع التبغ ؟ (وهذا يشمل السجائر التقليدية و الالكترونية و اي منتجات البخار الالكترونية أو الارجيلة)	2. هل تدخن السجائر التقليدية ؟	3. هل تدخن الارجيلة ؟	4. هل تدخن السجائر الالكترونية ؟	1. في أي عمر بدأت تدخين السجائر الإلكترونية؟	2. خلال الثلاثين يومًا الماضية، كم عدد المرات التي دخنت فيها السجائر الإلكترونية	3. أين تستخدم عادة السجائر الإلكترونية في الحرم الجامعي؟	4. متى تميل إلى استخدام السجائر الإلكترونية؟	5. الأسئلة التالية تدور حول أسباب استخدام الناس للسجائر الإلكتروني .يرجى تحديد جميع الأسباب التي تنطبق عليك.
نعم	20	20 سنة أو أقل	غير متزوج/ة	بكالوريوس	ذكر	قرية/بلدة	2000-4000 شيقل	الطب البشري	الاولى	والدي مدخن	أوافق	أوافق	لا أوافق	لا أوافق	أوافق	لا أوافق	لا أوافق	لا	لا	لا	لا
نعم	22	21-23 سنة	غير متزوج/ة	بكالوريوس	أنثى	قرية/بلدة	أقل من 2000 شيقل	العلوم الصحية (طب مخبري/تمريض/علاج طبيعي/علاج وظيفي/سمع و نطق/تخدير/قبالة/تروية قلبية/عناية تنفسية / تجميل و غيرها)	الرابعة	والدي مدخن, واحد أو أكثر من اخوتي و اخواتي مدخنين	أوافق	أوافق	أوافق	لا أوافق	أوافق	لا أوافق	أوافق	لا	لا	لا	لا
نعم	20	20 سنة أو أقل	غير متزوج/ة	بكالوريوس	أنثى	قرية/بلدة	2000-4000 شيقل	الهندسة و تكنولوجيا المعلومات	الثالثة	والدي مدخن, واحد أو أكثر من اخوتي و اخواتي مدخنين	أوافق	أوافق	لا أوافق	لا أعلم	أوافق	لا أوافق	لا أوافق	لا	لا	لا	نعم	19	مرة واحدة في الشهر	لا استخدم السجائر الالكترونية في الحرم الجامعي	غير ذلك	A. أستخدم السجائر الإلكترونية لأنها متوفرة/ميسورة التكلفة, E. أستخدم السجائر الإلكترونية لأنها تأتي في النكهات التي أحبها
نعم	21	21-23 سنة	غير متزوج/ة	بكالوريوس	أنثى	قرية/بلدة	أكثر من 4000 شيقل	الهندسة و تكنولوجيا المعلومات	الثالثة	واحد أو أكثر من اخوتي و اخواتي مدخنين, لا يوجد أحد من أصدقائي مدخن	أوافق	أوافق	أوافق	لا أوافق	أوافق	لا أوافق	أوافق	لا	لا	لا	لا
نعم	18	20 سنة أو أقل	غير متزوج/ة	بكالوريوس	ذكر	قرية/بلدة	2000-4000 شيقل	الطب البشري	الاولى	لدي صديق واحدعلى الأقل مدخن, لا يوجد أحد من أهلي مدخن	أوافق	أوافق	أوافق	لا أوافق	أوافق	لا أعلم	لا أوافق	لا	لا	لا	لا
نعم	18	20 سنة أو أقل	غير متزوج/ة	بكالوريوس	أنثى	قرية/بلدة	أكثر من 4000 شيقل	الطب البشري	الاولى	والدي مدخن, واحد أو أكثر من اخوتي و اخواتي مدخنين, لدي صديق واحدعلى الأقل مدخن	أوافق	أوافق	أوافق	لا أوافق	أوافق	لا أوافق	لا أوافق	لا	لا	لا	لا
نعم	18	20 سنة أو أقل	غير متزوج/ة	بكالوريوس	ذكر	قرية/بلدة	2000-4000 شيقل	الطب البشري	الاولى	لدي صديق واحدعلى الأقل مدخن, لا يوجد أحد من أهلي مدخن	أوافق	أوافق	أوافق	لا أوافق	أوافق	لا أعلم	لا أعلم	لا	لا	لا	لا
نعم	19	20 سنة أو أقل	غير متزوج/ة	بكالوريوس	أنثى	قرية/بلدة	أكثر من 4000 شيقل	العلوم الصحية (طب مخبري/تمريض/علاج طبيعي/علاج وظيفي/سمع و نطق/تخدير/قبالة/تروية قلبية/عناية تنفسية / تجميل و غيرها)	الثانية	والدي مدخن	أوافق	أوافق	لا أعلم	لا أعلم	أوافق	لا أوافق	لا أوافق	لا	لا	لا	لا
نعم	21	21-23 سنة	غير متزوج/ة	بكالوريوس	ذكر	مدينة	أكثر من 4000 شيقل	الطب البشري	الثالثة	واحد أو أكثر من اخوتي و اخواتي مدخنين	أوافق	لا أوافق	أوافق	لا أوافق	لا أوافق	أوافق	أوافق	نعم	نعم	لا	لا
نعم	19	20 سنة أو أقل	غير متزوج/ة	بكالوريوس	أنثى	مدينة	أكثر من 4000 شيقل	العلوم الصحية (طب مخبري/تمريض/علاج طبيعي/علاج وظيفي/سمع و نطق/تخدير/قبالة/تروية قلبية/عناية تنفسية / تجميل و غيرها)	الثانية	والدي مدخن, والدتي مدخنة, واحد أو أكثر من اخوتي و اخواتي مدخنين, لدي صديق واحدعلى الأقل مدخن	لا أعلم	أوافق	لا أعلم	لا أعلم	أوافق	لا أوافق	لا أوافق	نعم	نعم	نعم	نعم	18	كل يوم	لا استخدم السجائر الالكترونية في الحرم الجامعي	خلال ساعات الدراسة الجامعية	B. أستخدم السجائر الإلكترونية لأنني أستطيع استخدامها في الأماكن التي لا يسمح فيها بتدخين السجائر التقليدية, E. أستخدم السجائر الإلكترونية لأنها تأتي في النكهات التي أحبها
نعم	21	21-23 سنة	غير متزوج/ة	بكالوريوس	أنثى	مدينة	أكثر من 4000 شيقل	العلوم الصحية (طب مخبري/تمريض/علاج طبيعي/علاج وظيفي/سمع و نطق/تخدير/قبالة/تروية قلبية/عناية تنفسية / تجميل و غيرها)	الثانية	والدي مدخن	أوافق	أوافق	أوافق	لا أوافق	أوافق	لا أعلم	لا أعلم	لا	لا	لا	لا
نعم	19	20 سنة أو أقل	غير متزوج/ة	بكالوريوس	ذكر	قرية/بلدة	2000-4000 شيقل	الهندسة و تكنولوجيا المعلومات	الاولى	والدي مدخن, لدي صديق واحدعلى الأقل مدخن	أوافق	أوافق	لا أعلم	لا أوافق	أوافق	لا أعلم	لا أعلم	لا	لا	لا	لا
نعم	18	20 سنة أو أقل	غير متزوج/ة	بكالوريوس	أنثى	مدينة	2000-4000 شيقل	صيدلة/دكتور صيدلي	الاولى	واحد أو أكثر من اخوتي و اخواتي مدخنين	لا أوافق	لا أوافق	لا أوافق	لا أعلم	لا أعلم	أوافق	لا أعلم	لا	لا	لا	لا
نعم	20	20 سنة أو أقل	غير متزوج/ة	بكالوريوس	ذكر	قرية/بلدة	2000-4000 شيقل	العلوم الصحية (طب مخبري/تمريض/علاج طبيعي/علاج وظيفي/سمع و نطق/تخدير/قبالة/تروية قلبية/عناية تنفسية / تجميل و غيرها)	الثانية	واحد أو أكثر من اخوتي و اخواتي مدخنين, لدي صديق واحدعلى الأقل مدخن	لا أعلم	أوافق	لا أعلم	لا أوافق	أوافق	أوافق	لا أوافق	نعم	نعم	نعم	نعم	18	مرة واحدة في الشهر	في الهواء الطلق	خلال ساعات الدراسة الجامعية	A. أستخدم السجائر الإلكترونية لأنها متوفرة/ميسورة التكلفة, C. أستخدم السجائر الإلكترونية لأنها قد تكون أقل ضرراً لي من تدخين السجائر التقليدية, D. أستخدم السجائر الإلكترونية لأنها قد تكون أقل ضررا من السجائر للناس الذين هم حولي, E. أستخدم السجائر الإلكترونية لأنها تأتي في النكهات التي أحبها, F. أستخدم السجائر الإلكترونية لأنها قد تساعدني في الإقلاع عن التدخين, G. أستخدم السجائر الإلكترونية لأن لا…
نعم	21	21-23 سنة	غير متزوج/ة	بكالوريوس	ذكر	مدينة	أكثر من 4000 شيقل	العلوم الصحية (طب مخبري/تمريض/علاج طبيعي/علاج وظيفي/سمع و نطق/تخدير/قبالة/تروية قلبية/عناية تنفسية / تجميل و غيرها)	الثانية	واحد أو أكثر من اخوتي و اخواتي مدخنين	أوافق	أوافق	أوافق	لا أوافق	أوافق	لا أوافق	لا أوافق	نعم	نعم	نعم	لا
نعم	18	20 سنة أو أقل	غير متزوج/ة	بكالوريوس	ذكر	مدينة	أكثر من 4000 شيقل	الطب البشري	الاولى	والدي مدخن, لدي صديق واحدعلى الأقل مدخن	أوافق	أوافق	أوافق	لا أوافق	أوافق	لا أوافق	لا أعلم	لا	لا	لا	لا
نعم	20	20 سنة أو أقل	غير متزوج/ة	بكالوريوس	أنثى	قرية/بلدة	2000-4000 شيقل	العلوم الصحية (طب مخبري/تمريض/علاج طبيعي/علاج وظيفي/سمع و نطق/تخدير/قبالة/تروية قلبية/عناية تنفسية / تجميل و غيرها)	الثانية	والدي مدخن	أوافق	أوافق	أوافق	لا أوافق	أوافق	أوافق	لا أوافق	لا	لا	لا	لا
نعم	21	21-23 سنة	غير متزوج/ة	بكالوريوس	أنثى	مدينة	أكثر من 4000 شيقل	العلوم الصحية (طب مخبري/تمريض/علاج طبيعي/علاج وظيفي/سمع و نطق/تخدير/قبالة/تروية قلبية/عناية تنفسية / تجميل و غيرها)	الثالثة	لا يوجد أحد من أهلي مدخن	أوافق	أوافق	أوافق	لا أوافق	أوافق	لا أعلم	لا أعلم	لا	لا	لا	لا
نعم	21	21-23 سنة	غير متزوج/ة	بكالوريوس	أنثى	مدينة	أكثر من 4000 شيقل	العلوم الصحية (طب مخبري/تمريض/علاج طبيعي/علاج وظيفي/سمع و نطق/تخدير/قبالة/تروية قلبية/عناية تنفسية / تجميل و غيرها)	الرابعة	والدي مدخن	أوافق	أوافق	أوافق	لا أوافق	أوافق	لا أعلم	لا أوافق	لا	لا	نعم	لا
نعم	50	24 سنة أو أكثر	متزوج/ة	دكتوراة	ذكر	قرية/بلدة	أكثر من 4000 شيقل	العلوم (فيزياء/كيمياء/أحياء/رياضيات/...)	السادسة	واحد أو أكثر من اخوتي و اخواتي مدخنين	أوافق	أوافق	أوافق	لا أوافق	أوافق	أوافق	أوافق	لا	لا	لا	لا
نعم	20	20 سنة أو أقل	غير متزوج/ة	بكالوريوس	ذكر	مدينة	أكثر من 4000 شيقل	الهندسة و تكنولوجيا المعلومات	الثالثة	واحد أو أكثر من اخوتي و اخواتي مدخنين, لدي صديق واحدعلى الأقل مدخن	لا أعلم	لا أعلم	لا أعلم	لا أوافق	لا أوافق	أوافق	أوافق	نعم	لا	نعم	لا
نعم	18	20 سنة أو أقل	غير متزوج/ة	بكالوريوس	ذكر	مدينة	2000-4000 شيقل	الطب البشري	الاولى	لدي صديق واحدعلى الأقل مدخن, لا يوجد أحد من أهلي مدخن	أوافق	أوافق	لا أعلم	لا أعلم	أوافق	لا أوافق	لا أوافق	لا	لا	لا	لا
نعم	18	20 سنة أو أقل	غير متزوج/ة	بكالوريوس	أنثى	مدينة	أكثر من 4000 شيقل	العلوم الصحية (طب مخبري/تمريض/علاج طبيعي/علاج وظيفي/سمع و نطق/تخدير/قبالة/تروية قلبية/عناية تنفسية / تجميل و غيرها)	الاولى	لا يوجد أحد من أهلي مدخن	أوافق	أوافق	أوافق	لا أوافق	أوافق	لا أوافق	لا أعلم	لا	لا	لا	لا
نعم	19	20 سنة أو أقل	غير متزوج/ة	بكالوريوس	أنثى	مدينة	2000-4000 شيقل	طب الاسنان	الثانية	والدي مدخن, لدي صديق واحدعلى الأقل مدخن	أوافق	أوافق	أوافق	لا أوافق	أوافق	لا أوافق	لا أوافق	نعم	لا	نعم	نعم	17	مرتين في الاسبوع	لا استخدم السجائر الالكترونية في الحرم الجامعي	غير ذلك	E. أستخدم السجائر الإلكترونية لأنها تأتي في النكهات التي أحبها
نعم	20	20 سنة أو أقل	غير متزوج/ة	بكالوريوس	أنثى	مدينة	2000-4000 شيقل	العلوم الصحية (طب مخبري/تمريض/علاج طبيعي/علاج وظيفي/سمع و نطق/تخدير/قبالة/تروية قلبية/عناية تنفسية / تجميل و غيرها)	الثانية	والدي مدخن, والدتي مدخنة, واحد أو أكثر من اخوتي و اخواتي مدخنين, لدي صديق واحدعلى الأقل مدخن	أوافق	أوافق	أوافق	لا أوافق	أوافق	لا أعلم	لا أعلم	لا	لا	لا	لا
نعم	20	20 سنة أو أقل	غير متزوج/ة	بكالوريوس	ذكر	مدينة	2000-4000 شيقل	طب الاسنان	الثانية	والدي مدخن, لدي صديق واحدعلى الأقل مدخن	أوافق	أوافق	أوافق	لا أوافق	أوافق	أوافق	لا أوافق	لا	لا	لا	لا
نعم	21	21-23 سنة	غير متزوج/ة	بكالوريوس	ذكر	قرية/بلدة	أكثر من 4000 شيقل	العلوم الصحية (طب مخبري/تمريض/علاج طبيعي/علاج وظيفي/سمع و نطق/تخدير/قبالة/تروية قلبية/عناية تنفسية / تجميل و غيرها)	الاولى	واحد أو أكثر من اخوتي و اخواتي مدخنين	أوافق	أوافق	أوافق	لا أوافق	أوافق	لا أعلم	لا أعلم	لا	لا	لا	لا
نعم	20	20 سنة أو أقل	غير متزوج/ة	بكالوريوس	أنثى	قرية/بلدة	أقل من 2000 شيقل	العلوم الصحية (طب مخبري/تمريض/علاج طبيعي/علاج وظيفي/سمع و نطق/تخدير/قبالة/تروية قلبية/عناية تنفسية / تجميل و غيرها)	الثانية	واحد أو أكثر من اخوتي و اخواتي مدخنين	أوافق	أوافق	أوافق	لا أوافق	أوافق	لا أوافق	لا أوافق	لا	لا	لا	لا
نعم	20	20 سنة أو أقل	غير متزوج/ة	بكالوريوس	أنثى	مدينة	2000-4000 شيقل	طب الاسنان	الثانية	لا يوجد أحد من أهلي مدخن, لا يوجد أحد من أصدقائي مدخن	لا أعلم	لا أعلم	لا أعلم	أوافق	أوافق	أوافق	أوافق	لا	لا	لا	لا
نعم	18	20 سنة أو أقل	غير متزوج/ة	بكالوريوس	أنثى	مدينة	أكثر من 4000 شيقل	الطب البشري	الاولى	والدي مدخن	لا أوافق	أوافق	لا أوافق	أوافق	أوافق	لا أوافق	لا أوافق	نعم	لا	لا	لا
نعم	19	20 سنة أو أقل	غير متزوج/ة	بكالوريوس	أنثى	قرية/بلدة	2000-4000 شيقل	الطب البشري	الاولى	لدي صديق واحدعلى الأقل مدخن	أوافق	أوافق	لا أعلم	لا أوافق	أوافق	أوافق	لا أوافق	لا	لا	لا	لا
نعم	19	20 سنة أو أقل	غير متزوج/ة	بكالوريوس	ذكر	قرية/بلدة	2000-4000 شيقل	الطب البشري	الاولى	واحد أو أكثر من اخوتي و اخواتي مدخنين, لدي صديق واحدعلى الأقل مدخن	أوافق	أوافق	لا أعلم	لا أوافق	أوافق	لا أوافق	لا أعلم	لا	لا	لا	لا
نعم	20	20 سنة أو أقل	غير متزوج/ة	بكالوريوس	أنثى	مدينة	2000-4000 شيقل	الطب البشري	الثانية	والدي مدخن	أوافق	أوافق	أوافق	لا أوافق	أوافق	أوافق	لا أعلم	لا	لا	لا	لا
نعم	18	20 سنة أو أقل	غير متزوج/ة	بكالوريوس	ذكر	قرية/بلدة	أكثر من 4000 شيقل	الطب البشري	الاولى	واحد أو أكثر من اخوتي و اخواتي مدخنين, لدي صديق واحدعلى الأقل مدخن	أوافق	أوافق	أوافق	لا أوافق	أوافق	أوافق	أوافق	لا	لا	لا	لا
نعم	18	20 سنة أو أقل	غير متزوج/ة	بكالوريوس	أنثى	قرية/بلدة	أكثر من 4000 شيقل	الطب البشري	الاولى	لا يوجد أحد من أهلي مدخن	أوافق	أوافق	أوافق	لا أوافق	أوافق	لا أوافق	أوافق	لا	لا	لا	لا
نعم	20	20 سنة أو أقل	غير متزوج/ة	بكالوريوس	أنثى	مدينة	2000-4000 شيقل	طب الاسنان	الثانية	واحد أو أكثر من اخوتي و اخواتي مدخنين, لدي صديق واحدعلى الأقل مدخن	أوافق	أوافق	لا أعلم	لا أوافق	لا أعلم	لا أوافق	لا أعلم	لا	لا	لا	لا
نعم	19	20 سنة أو أقل	غير ذلك	بكالوريوس	أنثى	مدينة	أكثر من 4000 شيقل	العلوم الصحية (طب مخبري/تمريض/علاج طبيعي/علاج وظيفي/سمع و نطق/تخدير/قبالة/تروية قلبية/عناية تنفسية / تجميل و غيرها)	الاولى	والدي مدخن, واحد أو أكثر من اخوتي و اخواتي مدخنين	لا أعلم	أوافق	لا أعلم	لا أعلم	أوافق	لا أوافق	لا أعلم	نعم	لا	نعم	نعم	18	مرة واحدة كل اسبوعين	لا استخدم السجائر الالكترونية في الحرم الجامعي	خلال المواقف و المناسبات الاجتماعية	E. أستخدم السجائر الإلكترونية لأنها تأتي في النكهات التي أحبها
نعم	19	20 سنة أو أقل	غير متزوج/ة	بكالوريوس	ذكر	قرية/بلدة	أكثر من 4000 شيقل	الطب البشري	الاولى	والدي مدخن, لدي صديق واحدعلى الأقل مدخن	أوافق	أوافق	أوافق	لا أوافق	أوافق	لا أوافق	لا أوافق	لا	لا	لا	لا
نعم	19	20 سنة أو أقل	غير متزوج/ة	بكالوريوس	أنثى	مدينة	أكثر من 4000 شيقل	الطب البشري	الاولى	والدي مدخن, والدتي مدخنة, واحد أو أكثر من اخوتي و اخواتي مدخنين	أوافق	أوافق	لا أعلم	لا أوافق	أوافق	لا أوافق	لا أعلم	لا	لا	لا	لا
نعم	19	20 سنة أو أقل	غير متزوج/ة	بكالوريوس	ذكر	قرية/بلدة	2000-4000 شيقل	الهندسة و تكنولوجيا المعلومات	الاولى	لدي صديق واحدعلى الأقل مدخن, لا يوجد أحد من أهلي مدخن	أوافق	أوافق	لا أعلم	لا أعلم	أوافق	أوافق	لا أعلم	لا	لا	نعم	لا
نعم	21	21-23 سنة	غير متزوج/ة	بكالوريوس	أنثى	مدينة	أكثر من 4000 شيقل	الطب البشري	الاولى	والدي مدخن, واحد أو أكثر من اخوتي و اخواتي مدخنين, لدي صديق واحدعلى الأقل مدخن	أوافق	أوافق	أوافق	لا أوافق	أوافق	لا أعلم	لا أعلم	لا	لا	لا	لا
نعم	20	20 سنة أو أقل	غير متزوج/ة	بكالوريوس	أنثى	قرية/بلدة	2000-4000 شيقل	العلوم الصحية (طب مخبري/تمريض/علاج طبيعي/علاج وظيفي/سمع و نطق/تخدير/قبالة/تروية قلبية/عناية تنفسية / تجميل و غيرها)	الثانية	والدي مدخن, واحد أو أكثر من اخوتي و اخواتي مدخنين, لا يوجد أحد من أصدقائي مدخن	أوافق	أوافق	أوافق	لا أوافق	أوافق	لا أوافق	لا أوافق	لا	لا	لا	لا
نعم	20	20 سنة أو أقل	غير متزوج/ة	بكالوريوس	أنثى	قرية/بلدة	أكثر من 4000 شيقل	العلوم الصحية (طب مخبري/تمريض/علاج طبيعي/علاج وظيفي/سمع و نطق/تخدير/قبالة/تروية قلبية/عناية تنفسية / تجميل و غيرها)	الاولى	واحد أو أكثر من اخوتي و اخواتي مدخنين, لا يوجد أحد من أصدقائي مدخن	أوافق	أوافق	أوافق	لا أوافق	أوافق	لا أوافق	لا أعلم	لا	لا	لا	لا
نعم	19	20 سنة أو أقل	غير متزوج/ة	بكالوريوس	ذكر	قرية/بلدة	أكثر من 4000 شيقل	الطب البشري	الاولى	واحد أو أكثر من اخوتي و اخواتي مدخنين, لدي صديق واحدعلى الأقل مدخن	أوافق	أوافق	أوافق	لا أوافق	أوافق	لا أوافق	أوافق	لا	لا	لا	لا
نعم	20	20 سنة أو أقل	غير متزوج/ة	بكالوريوس	أنثى	قرية/بلدة	أقل من 2000 شيقل	العلوم (فيزياء/كيمياء/أحياء/رياضيات/...)	الثانية	لا يوجد أحد من أهلي مدخن, لا يوجد أحد من أصدقائي مدخن	أوافق	أوافق	لا أوافق	لا أعلم	أوافق	لا أوافق	أوافق	لا	لا	لا	لا
نعم	19	20 سنة أو أقل	غير متزوج/ة	بكالوريوس	أنثى	قرية/بلدة	2000-4000 شيقل	الطب البشري	الاولى	واحد أو أكثر من اخوتي و اخواتي مدخنين	أوافق	أوافق	أوافق	لا أوافق	أوافق	لا أوافق	لا أعلم	لا	لا	لا	لا
نعم	18	20 سنة أو أقل	غير متزوج/ة	بكالوريوس	أنثى	مدينة	أكثر من 4000 شيقل	الطب البشري	الاولى	والدي مدخن, لدي صديق واحدعلى الأقل مدخن	أوافق	أوافق	أوافق	لا أوافق	أوافق	أوافق	لا أعلم	لا	لا	لا	لا
نعم	19	20 سنة أو أقل	غير متزوج/ة	بكالوريوس	أنثى	قرية/بلدة	أقل من 2000 شيقل	العلوم الصحية (طب مخبري/تمريض/علاج طبيعي/علاج وظيفي/سمع و نطق/تخدير/قبالة/تروية قلبية/عناية تنفسية / تجميل و غيرها)	الاولى	واحد أو أكثر من اخوتي و اخواتي مدخنين	أوافق	أوافق	أوافق	لا أوافق	أوافق	لا أعلم	لا أوافق	لا	لا	لا	لا
نعم	20	20 سنة أو أقل	غير متزوج/ة	بكالوريوس	أنثى	مدينة	2000-4000 شيقل	العلوم (فيزياء/كيمياء/أحياء/رياضيات/...)	الثانية	لا يوجد أحد من أهلي مدخن, لا يوجد أحد من أصدقائي مدخن	أوافق	أوافق	لا أعلم	لا أوافق	أوافق	لا أعلم	لا أعلم	لا	لا	لا	لا
نعم	19	20 سنة أو أقل	غير متزوج/ة	بكالوريوس	أنثى	مدينة	أكثر من 4000 شيقل	الطب البشري	الاولى	لدي صديق واحدعلى الأقل مدخن, لا يوجد أحد من أصدقائي مدخن	أوافق	أوافق	أوافق	لا أوافق	أوافق	لا أعلم	لا أعلم	لا	لا	لا	لا
نعم	22	21-23 سنة	غير متزوج/ة	بكالوريوس	ذكر	قرية/بلدة	أكثر من 4000 شيقل	العلوم الصحية (طب مخبري/تمريض/علاج طبيعي/علاج وظيفي/سمع و نطق/تخدير/قبالة/تروية قلبية/عناية تنفسية / تجميل و غيرها)	الرابعة	والدي مدخن, لدي صديق واحدعلى الأقل مدخن	أوافق	أوافق	أوافق	لا أوافق	أوافق	لا أعلم	لا أوافق	نعم	لا	نعم	لا
نعم	18	20 سنة أو أقل	غير متزوج/ة	بكالوريوس	أنثى	قرية/بلدة	2000-4000 شيقل	الطب البشري	الاولى	لا يوجد أحد من أهلي مدخن, لا يوجد أحد من أصدقائي مدخن	أوافق	أوافق	أوافق	لا أوافق	أوافق	لا أوافق	لا أوافق	لا	لا	لا	لا
نعم	18	20 سنة أو أقل	غير متزوج/ة	بكالوريوس	أنثى	مدينة	أكثر من 4000 شيقل	العلوم الصحية (طب مخبري/تمريض/علاج طبيعي/علاج وظيفي/سمع و نطق/تخدير/قبالة/تروية قلبية/عناية تنفسية / تجميل و غيرها)	الاولى	والدي مدخن	أوافق	أوافق	أوافق	لا أوافق	أوافق	لا أعلم	لا أوافق	لا	لا	لا	لا
نعم	19	20 سنة أو أقل	غير متزوج/ة	بكالوريوس	أنثى	مدينة	أكثر من 4000 شيقل	الطب البشري	الاولى	لا يوجد أحد من أهلي مدخن	أوافق	أوافق	أوافق	لا أوافق	لا أعلم	أوافق	أوافق	لا	لا	لا	لا
نعم	18	20 سنة أو أقل	غير متزوج/ة	بكالوريوس	أنثى	مدينة	2000-4000 شيقل	الطب البشري	الاولى	لا يوجد أحد من أهلي مدخن, لا يوجد أحد من أصدقائي مدخن	أوافق	أوافق	أوافق	لا أوافق	أوافق	أوافق	لا أعلم	لا	لا	لا	لا
نعم	19	20 سنة أو أقل	غير متزوج/ة	بكالوريوس	ذكر	مدينة	أقل من 2000 شيقل	طب الاسنان	الثانية	لدي صديق واحدعلى الأقل مدخن	أوافق	أوافق	أوافق	لا أوافق	أوافق	لا أوافق	أوافق	لا	لا	لا	لا
نعم	20	20 سنة أو أقل	غير متزوج/ة	بكالوريوس	ذكر	قرية/بلدة	2000-4000 شيقل	طب الاسنان	الثانية	والدي مدخن	أوافق	أوافق	أوافق	لا أوافق	أوافق	لا أوافق	لا أوافق	لا	لا	لا	لا
نعم	20	20 سنة أو أقل	غير متزوج/ة	بكالوريوس	أنثى	مدينة	أكثر من 4000 شيقل	طب الاسنان	الثانية	والدي مدخن, واحد أو أكثر من اخوتي و اخواتي مدخنين, لدي صديق واحدعلى الأقل مدخن	أوافق	لا أعلم	لا أعلم	لا أوافق	أوافق	لا أوافق	لا أعلم	نعم	لا	نعم	لا
نعم	19	20 سنة أو أقل	غير متزوج/ة	بكالوريوس	أنثى	مدينة	أكثر من 4000 شيقل	طب الاسنان	الثانية	والدي مدخن, لا يوجد أحد من أصدقائي مدخن	أوافق	أوافق	أوافق	لا أوافق	أوافق	لا أعلم	لا أعلم	لا	لا	لا	لا
نعم	20	20 سنة أو أقل	غير متزوج/ة	بكالوريوس	أنثى	مدينة	2000-4000 شيقل	طب الاسنان	الثانية	واحد أو أكثر من اخوتي و اخواتي مدخنين	لا أعلم	أوافق	أوافق	لا أعلم	لا أعلم	أوافق	أوافق	لا	لا	لا	لا
نعم	20	20 سنة أو أقل	غير متزوج/ة	بكالوريوس	أنثى	قرية/بلدة	أكثر من 4000 شيقل	طب الاسنان	الثانية	لدي صديق واحدعلى الأقل مدخن, لا يوجد أحد من أهلي مدخن	أوافق	أوافق	أوافق	لا أوافق	لا أعلم	لا أوافق	لا أعلم	لا	لا	لا	لا
نعم	19	20 سنة أو أقل	غير متزوج/ة	بكالوريوس	أنثى	قرية/بلدة	2000-4000 شيقل	طب الاسنان	الثانية	والدي مدخن	أوافق	أوافق	أوافق	لا أوافق	أوافق	لا أوافق	لا أعلم	لا	لا	لا	لا
نعم	20	20 سنة أو أقل	غير متزوج/ة	بكالوريوس	أنثى	مدينة	2000-4000 شيقل	طب الاسنان	الثانية	لا يوجد أحد من أهلي مدخن, لا يوجد أحد من أصدقائي مدخن	أوافق	أوافق	أوافق	لا أوافق	أوافق	لا أوافق	لا أوافق	لا	لا	لا	لا
نعم	20	20 سنة أو أقل	غير متزوج/ة	بكالوريوس	أنثى	قرية/بلدة	أكثر من 4000 شيقل	طب الاسنان	الثانية	لا يوجد أحد من أهلي مدخن, لا يوجد أحد من أصدقائي مدخن	لا أعلم	أوافق	لا أوافق	لا أعلم	أوافق	لا أعلم	أوافق	لا	لا	لا	لا
نعم	20	20 سنة أو أقل	غير متزوج/ة	بكالوريوس	أنثى	قرية/بلدة	2000-4000 شيقل	طب الاسنان	الثانية	والدي مدخن	أوافق	أوافق	أوافق	لا أوافق	أوافق	أوافق	لا أوافق	لا	لا	لا	لا
نعم	19	20 سنة أو أقل	غير متزوج/ة	بكالوريوس	أنثى	قرية/بلدة	أقل من 2000 شيقل	طب الاسنان	الثانية	والدي مدخن	لا أعلم	لا أعلم	لا أعلم	لا أعلم	أوافق	أوافق	لا أوافق	لا	لا	لا	لا
نعم	19	20 سنة أو أقل	غير متزوج/ة	بكالوريوس	ذكر	قرية/بلدة	أكثر من 4000 شيقل	طب الاسنان	الثانية	واحد أو أكثر من اخوتي و اخواتي مدخنين, لدي صديق واحدعلى الأقل مدخن	أوافق	أوافق	أوافق	لا أوافق	لا أوافق	أوافق	أوافق	نعم	لا	لا	نعم	18	كل يوم	في الهواء الطلق	خلال ساعات الدراسة الجامعية	A. أستخدم السجائر الإلكترونية لأنها متوفرة/ميسورة التكلفة, E. أستخدم السجائر الإلكترونية لأنها تأتي في النكهات التي أحبها
نعم	19	20 سنة أو أقل	غير متزوج/ة	بكالوريوس	أنثى	قرية/بلدة	2000-4000 شيقل	طب الاسنان	الثانية	لا يوجد أحد من أهلي مدخن, لا يوجد أحد من أصدقائي مدخن	أوافق	أوافق	أوافق	لا أوافق	أوافق	لا أوافق	لا أعلم	لا	لا	لا	لا
نعم	18	20 سنة أو أقل	غير متزوج/ة	بكالوريوس	ذكر	قرية/بلدة	أكثر من 4000 شيقل	الطب البشري	الاولى	لدي صديق واحدعلى الأقل مدخن, لا يوجد أحد من أهلي مدخن	أوافق	أوافق	أوافق	لا أوافق	أوافق	لا أوافق	لا أوافق	لا	لا	لا	لا
نعم	18	20 سنة أو أقل	غير متزوج/ة	بكالوريوس	ذكر	مدينة	أكثر من 4000 شيقل	الطب البشري	الاولى	والدي مدخن, لدي صديق واحدعلى الأقل مدخن	أوافق	أوافق	لا أعلم	لا أوافق	أوافق	أوافق	أوافق	نعم	نعم	نعم	نعم	17	مرة واحدة في الشهر	لا استخدم السجائر الالكترونية في الحرم الجامعي	خلال المواقف العصيبة	A. أستخدم السجائر الإلكترونية لأنها متوفرة/ميسورة التكلفة, B. أستخدم السجائر الإلكترونية لأنني أستطيع استخدامها في الأماكن التي لا يسمح فيها بتدخين السجائر التقليدية, C. أستخدم السجائر الإلكترونية لأنها قد تكون أقل ضرراً لي من تدخين السجائر التقليدية, D. أستخدم السجائر الإلكترونية لأنها قد تكون أقل ضررا من السجائر للناس الذين هم حولي, F. أستخدم السجائر الإلكترونية لأنها قد تساعدني في الإقلاع عن ا…
نعم	18	20 سنة أو أقل	غير متزوج/ة	بكالوريوس	ذكر	قرية/بلدة	2000-4000 شيقل	الطب البشري	الاولى	لدي صديق واحدعلى الأقل مدخن, لا يوجد أحد من أهلي مدخن	أوافق	أوافق	لا أعلم	لا أوافق	أوافق	أوافق	لا أوافق	لا	لا	لا	لا
نعم	19	20 سنة أو أقل	غير متزوج/ة	بكالوريوس	أنثى	قرية/بلدة	2000-4000 شيقل	الطب البشري	الاولى	لا يوجد أحد من أصدقائي مدخن	أوافق	أوافق	أوافق	لا أوافق	أوافق	لا أوافق	أوافق	لا	لا	لا	لا
نعم	19	20 سنة أو أقل	غير متزوج/ة	بكالوريوس	أنثى	مدينة	أكثر من 4000 شيقل	الطب البشري	الثالثة	والدي مدخن	أوافق	أوافق	أوافق	لا أوافق	أوافق	لا أوافق	لا أعلم	لا	لا	لا	لا
نعم	22	21-23 سنة	غير متزوج/ة	ماجستير	ذكر	مدينة	أكثر من 4000 شيقل	الطب البشري	الثالثة	لدي صديق واحدعلى الأقل مدخن, لا يوجد أحد من أهلي مدخن	أوافق	أوافق	أوافق	لا أوافق	أوافق	لا أوافق	لا أوافق	لا	لا	لا	لا
نعم	20	20 سنة أو أقل	غير متزوج/ة	بكالوريوس	أنثى	قرية/بلدة	2000-4000 شيقل	الطب البشري	الثانية	والدي مدخن, واحد أو أكثر من اخوتي و اخواتي مدخنين	أوافق	أوافق	أوافق	لا أعلم	أوافق	لا أعلم	لا أعلم	لا	لا	لا	لا
نعم	19	20 سنة أو أقل	غير متزوج/ة	بكالوريوس	أنثى	قرية/بلدة	أكثر من 4000 شيقل	الطب البشري	الاولى	والدي مدخن, واحد أو أكثر من اخوتي و اخواتي مدخنين	أوافق	أوافق	أوافق	لا أوافق	أوافق	لا أوافق	لا أعلم	لا	لا	لا	لا
نعم	20	20 سنة أو أقل	غير متزوج/ة	بكالوريوس	أنثى	قرية/بلدة	أكثر من 4000 شيقل	الطب البشري	الاولى	واحد أو أكثر من اخوتي و اخواتي مدخنين	أوافق	أوافق	أوافق	لا أوافق	أوافق	لا أعلم	لا أعلم	لا	لا	لا	لا
نعم	20	20 سنة أو أقل	غير متزوج/ة	بكالوريوس	أنثى	قرية/بلدة	أقل من 2000 شيقل	العلوم الصحية (طب مخبري/تمريض/علاج طبيعي/علاج وظيفي/سمع و نطق/تخدير/قبالة/تروية قلبية/عناية تنفسية / تجميل و غيرها)	الثالثة	واحد أو أكثر من اخوتي و اخواتي مدخنين	أوافق	أوافق	أوافق	لا أوافق	أوافق	لا أوافق	لا أوافق	لا	لا	لا	لا
نعم	19	20 سنة أو أقل	غير متزوج/ة	بكالوريوس	أنثى	قرية/بلدة	2000-4000 شيقل	طب الاسنان	الثانية	واحد أو أكثر من اخوتي و اخواتي مدخنين	أوافق	أوافق	لا أعلم	لا أوافق	أوافق	أوافق	أوافق	لا	لا	لا	لا
نعم	19	20 سنة أو أقل	غير متزوج/ة	بكالوريوس	ذكر	قرية/بلدة	2000-4000 شيقل	الطب البشري	الاولى	لدي صديق واحدعلى الأقل مدخن	أوافق	أوافق	أوافق	لا أوافق	أوافق	لا أوافق	لا أوافق	لا	لا	لا	لا
نعم	20	20 سنة أو أقل	غير متزوج/ة	بكالوريوس	أنثى	قرية/بلدة	2000-4000 شيقل	العلوم الصحية (طب مخبري/تمريض/علاج طبيعي/علاج وظيفي/سمع و نطق/تخدير/قبالة/تروية قلبية/عناية تنفسية / تجميل و غيرها)	الرابعة	والدي مدخن	أوافق	أوافق	أوافق	لا أوافق	أوافق	لا أوافق	لا أوافق	لا	لا	لا	لا
نعم	21	21-23 سنة	غير متزوج/ة	بكالوريوس	أنثى	مدينة	أكثر من 4000 شيقل	العلوم الصحية (طب مخبري/تمريض/علاج طبيعي/علاج وظيفي/سمع و نطق/تخدير/قبالة/تروية قلبية/عناية تنفسية / تجميل و غيرها)	الثالثة	واحد أو أكثر من اخوتي و اخواتي مدخنين	أوافق	أوافق	أوافق	لا أوافق	أوافق	لا أعلم	أوافق	نعم	لا	لا	نعم	17	مرتين في الاسبوع	لا استخدم السجائر الالكترونية في الحرم الجامعي	خلال المواقف و المناسبات الاجتماعية	H. أستخدم السجائر الإلكترونية لأن أصدقائي يستخدمونها
نعم	18	20 سنة أو أقل	غير متزوج/ة	بكالوريوس	أنثى	قرية/بلدة	2000-4000 شيقل	الطب البشري	الاولى	لا يوجد أحد من أهلي مدخن, لا يوجد أحد من أصدقائي مدخن	أوافق	أوافق	أوافق	لا أوافق	أوافق	لا أوافق	لا أوافق	لا	لا	لا	لا
نعم	19	20 سنة أو أقل	غير متزوج/ة	بكالوريوس	ذكر	مدينة	أكثر من 4000 شيقل	الطب البشري	الاولى	والدي مدخن, لدي صديق واحدعلى الأقل مدخن	أوافق	أوافق	أوافق	لا أوافق	أوافق	لا أعلم	لا أعلم	لا	لا	لا	لا
نعم	20	20 سنة أو أقل	غير متزوج/ة	بكالوريوس	أنثى	مدينة	2000-4000 شيقل	الطب البشري	الثالثة	والدي مدخن	أوافق	أوافق	أوافق	لا أوافق	أوافق	لا أعلم	لا أوافق	لا	لا	لا	لا
نعم	20	20 سنة أو أقل	غير متزوج/ة	بكالوريوس	ذكر	قرية/بلدة	2000-4000 شيقل	الطب البشري	الاولى	والدي مدخن, لدي صديق واحدعلى الأقل مدخن	أوافق	أوافق	لا أعلم	لا أوافق	أوافق	لا أوافق	أوافق	لا	لا	لا	لا
نعم	21	21-23 سنة	غير متزوج/ة	بكالوريوس	ذكر	قرية/بلدة	2000-4000 شيقل	الطب البشري	الثالثة	لدي صديق واحدعلى الأقل مدخن, لا يوجد أحد من أهلي مدخن	أوافق	أوافق	أوافق	لا أوافق	أوافق	أوافق	لا أعلم	لا	لا	لا	لا
نعم	20	20 سنة أو أقل	غير متزوج/ة	بكالوريوس	أنثى	قرية/بلدة	أقل من 2000 شيقل	الطب البشري	الثالثة	لا يوجد أحد من أهلي مدخن	أوافق	أوافق	أوافق	لا أوافق	أوافق	لا أوافق	أوافق	لا	لا	لا	لا
نعم	20	20 سنة أو أقل	غير متزوج/ة	بكالوريوس	أنثى	مدينة	أكثر من 4000 شيقل	الطب البشري	الثانية	والدي مدخن, واحد أو أكثر من اخوتي و اخواتي مدخنين	أوافق	أوافق	أوافق	لا أوافق	أوافق	لا أعلم	لا أعلم	لا	لا	لا	لا
نعم	24	24 سنة أو أكثر	متزوج/ة	بكالوريوس	أنثى	مدينة	2000-4000 شيقل	العلوم الصحية (طب مخبري/تمريض/علاج طبيعي/علاج وظيفي/سمع و نطق/تخدير/قبالة/تروية قلبية/عناية تنفسية / تجميل و غيرها)	الرابعة	لدي صديق واحدعلى الأقل مدخن	أوافق	أوافق	أوافق	لا أوافق	أوافق	لا أوافق	لا أوافق	نعم	لا	نعم	لا
نعم	21	21-23 سنة	غير متزوج/ة	بكالوريوس	ذكر	مدينة	أكثر من 4000 شيقل	الطب البشري	الثالثة	واحد أو أكثر من اخوتي و اخواتي مدخنين	أوافق	أوافق	أوافق	لا أوافق	أوافق	أوافق	أوافق	لا	لا	لا	لا
نعم	22	21-23 سنة	غير متزوج/ة	بكالوريوس	أنثى	مدينة	أكثر من 4000 شيقل	الطب البشري	الثالثة	لدي صديق واحدعلى الأقل مدخن, لا يوجد أحد من أهلي مدخن	لا أوافق	أوافق	لا أعلم	لا أوافق	أوافق	لا أوافق	أوافق	لا	لا	لا	لا
نعم	20	20 سنة أو أقل	غير متزوج/ة	بكالوريوس	أنثى	مدينة	2000-4000 شيقل	طب الاسنان	الثانية	واحد أو أكثر من اخوتي و اخواتي مدخنين	أوافق	أوافق	لا أعلم	لا أوافق	أوافق	لا أوافق	لا أعلم	لا	لا	لا	لا
نعم	19	20 سنة أو أقل	غير متزوج/ة	بكالوريوس	أنثى	قرية/بلدة	أكثر من 4000 شيقل	الطب البشري	الاولى	لا يوجد أحد من أهلي مدخن	أوافق	أوافق	لا أعلم	لا أوافق	أوافق	لا أعلم	لا أوافق	لا	لا	لا	لا
نعم	19	20 سنة أو أقل	غير متزوج/ة	بكالوريوس	ذكر	قرية/بلدة	2000-4000 شيقل	طب الاسنان	الثانية	والدي مدخن, لدي صديق واحدعلى الأقل مدخن	أوافق	أوافق	أوافق	لا أوافق	أوافق	لا أوافق	أوافق	لا	لا	لا	لا
نعم	21	21-23 سنة	غير متزوج/ة	بكالوريوس	أنثى	قرية/بلدة	أقل من 2000 شيقل	العلوم الصحية (طب مخبري/تمريض/علاج طبيعي/علاج وظيفي/سمع و نطق/تخدير/قبالة/تروية قلبية/عناية تنفسية / تجميل و غيرها)	الثالثة	والدي مدخن, لا يوجد أحد من أصدقائي مدخن	أوافق	أوافق	أوافق	لا أوافق	أوافق	لا أوافق	لا أوافق	لا	لا	لا	لا
نعم	19	20 سنة أو أقل	غير متزوج/ة	بكالوريوس	ذكر	مدينة	أكثر من 4000 شيقل	الطب البشري	الاولى	والدي مدخن, لدي صديق واحدعلى الأقل مدخن	أوافق	أوافق	أوافق	لا أوافق	أوافق	لا أوافق	لا أوافق	لا	لا	لا	لا
نعم	20	21-23 سنة	غير متزوج/ة	بكالوريوس	أنثى	مدينة	أكثر من 4000 شيقل	العلوم الصحية (طب مخبري/تمريض/علاج طبيعي/علاج وظيفي/سمع و نطق/تخدير/قبالة/تروية قلبية/عناية تنفسية / تجميل و غيرها)	الثالثة	لا يوجد أحد من أهلي مدخن, لا يوجد أحد من أصدقائي مدخن	أوافق	أوافق	أوافق	لا أوافق	أوافق	لا أعلم	لا أعلم	لا	لا	لا	لا
نعم	20	20 سنة أو أقل	غير متزوج/ة	بكالوريوس	أنثى	قرية/بلدة	2000-4000 شيقل	صيدلة/دكتور صيدلي	الثالثة	لا يوجد أحد من أهلي مدخن, لا يوجد أحد من أصدقائي مدخن	أوافق	أوافق	أوافق	لا أوافق	أوافق	لا أعلم	لا أعلم	لا	لا	لا	لا
نعم	20	20 سنة أو أقل	غير متزوج/ة	بكالوريوس	ذكر	قرية/بلدة	أكثر من 4000 شيقل	صيدلة/دكتور صيدلي	الثانية	واحد أو أكثر من اخوتي و اخواتي مدخنين	لا أعلم	أوافق	لا أعلم	لا أوافق	أوافق	لا أوافق	لا أوافق	نعم	لا	نعم	لا
نعم	21	21-23 سنة	غير متزوج/ة	بكالوريوس	ذكر	قرية/بلدة	2000-4000 شيقل	العلوم الصحية (طب مخبري/تمريض/علاج طبيعي/علاج وظيفي/سمع و نطق/تخدير/قبالة/تروية قلبية/عناية تنفسية / تجميل و غيرها)	الثالثة	والدي مدخن, لدي صديق واحدعلى الأقل مدخن	أوافق	أوافق	أوافق	لا أوافق	أوافق	لا أوافق	لا أوافق	نعم	نعم	لا	لا
نعم	20	20 سنة أو أقل	غير متزوج/ة	بكالوريوس	أنثى	مدينة	أكثر من 4000 شيقل	صيدلة/دكتور صيدلي	الثالثة	والدي مدخن	أوافق	أوافق	أوافق	لا أوافق	أوافق	لا أوافق	لا أوافق	لا	لا	لا	لا
نعم	20	20 سنة أو أقل	غير متزوج/ة	بكالوريوس	أنثى	قرية/بلدة	أكثر من 4000 شيقل	صيدلة/دكتور صيدلي	الثالثة	والدي مدخن, واحد أو أكثر من اخوتي و اخواتي مدخنين, لدي صديق واحدعلى الأقل مدخن	أوافق	أوافق	أوافق	لا أوافق	أوافق	لا أوافق	لا أوافق	لا	لا	لا	لا
نعم	20	20 سنة أو أقل	غير متزوج/ة	بكالوريوس	أنثى	مدينة	2000-4000 شيقل	صيدلة/دكتور صيدلي	الثانية	والدي مدخن, والدتي مدخنة, واحد أو أكثر من اخوتي و اخواتي مدخنين, لدي صديق واحدعلى الأقل مدخن	أوافق	أوافق	أوافق	لا أوافق	أوافق	لا أوافق	لا أوافق	لا	لا	لا	لا
نعم	20	20 سنة أو أقل	غير متزوج/ة	بكالوريوس	أنثى	مدينة	أكثر من 4000 شيقل	الطب البشري	الثانية	والدي مدخن	أوافق	أوافق	أوافق	لا أوافق	أوافق	لا أعلم	لا أوافق	لا	لا	لا	لا
نعم	21	21-23 سنة	غير متزوج/ة	بكالوريوس	ذكر	قرية/بلدة	2000-4000 شيقل	صيدلة/دكتور صيدلي	الثالثة	والدي مدخن, واحد أو أكثر من اخوتي و اخواتي مدخنين, لدي صديق واحدعلى الأقل مدخن	أوافق	أوافق	أوافق	لا أوافق	أوافق	لا أوافق	لا أوافق	لا	لا	لا	لا
نعم	21	21-23 سنة	غير متزوج/ة	بكالوريوس	ذكر	قرية/بلدة	2000-4000 شيقل	صيدلة/دكتور صيدلي	الثالثة	والدي مدخن, واحد أو أكثر من اخوتي و اخواتي مدخنين, لدي صديق واحدعلى الأقل مدخن	أوافق	أوافق	أوافق	لا أوافق	أوافق	لا أوافق	لا أوافق	لا	لا	لا	لا
نعم	20	20 سنة أو أقل	غير متزوج/ة	بكالوريوس	أنثى	قرية/بلدة	أكثر من 4000 شيقل	صيدلة/دكتور صيدلي	الثالثة	واحد أو أكثر من اخوتي و اخواتي مدخنين	أوافق	أوافق	أوافق	لا أوافق	لا أوافق	أوافق	أوافق	نعم	لا	نعم	لا
نعم	21	21-23 سنة	غير متزوج/ة	بكالوريوس	أنثى	قرية/بلدة	أكثر من 4000 شيقل	العلوم الصحية (طب مخبري/تمريض/علاج طبيعي/علاج وظيفي/سمع و نطق/تخدير/قبالة/تروية قلبية/عناية تنفسية / تجميل و غيرها)	الثالثة	والدي مدخن	أوافق	أوافق	أوافق	لا أوافق	أوافق	لا أعلم	لا أعلم	نعم	لا	نعم	لا
نعم	19	20 سنة أو أقل	غير متزوج/ة	بكالوريوس	ذكر	قرية/بلدة	2000-4000 شيقل	الطب البشري	الاولى	واحد أو أكثر من اخوتي و اخواتي مدخنين, لدي صديق واحدعلى الأقل مدخن	أوافق	أوافق	لا أعلم	لا أوافق	أوافق	لا أوافق	لا أعلم	لا	لا	لا	لا
نعم	21	21-23 سنة	غير متزوج/ة	بكالوريوس	أنثى	قرية/بلدة	أكثر من 4000 شيقل	العلوم الصحية (طب مخبري/تمريض/علاج طبيعي/علاج وظيفي/سمع و نطق/تخدير/قبالة/تروية قلبية/عناية تنفسية / تجميل و غيرها)	الرابعة	والدي مدخن	أوافق	أوافق	أوافق	لا أوافق	أوافق	لا أوافق	لا أوافق	لا	لا	لا	لا
نعم	19	20 سنة أو أقل	غير متزوج/ة	بكالوريوس	ذكر	قرية/بلدة	أكثر من 4000 شيقل	الطب البشري	الثانية	لدي صديق واحدعلى الأقل مدخن, لا يوجد أحد من أهلي مدخن	أوافق	أوافق	لا أعلم	لا أوافق	أوافق	أوافق	أوافق	لا	لا	لا	لا
نعم	20	20 سنة أو أقل	غير متزوج/ة	بكالوريوس	ذكر	قرية/بلدة	أكثر من 4000 شيقل	العلوم الصحية (طب مخبري/تمريض/علاج طبيعي/علاج وظيفي/سمع و نطق/تخدير/قبالة/تروية قلبية/عناية تنفسية / تجميل و غيرها)	الرابعة	لدي صديق واحدعلى الأقل مدخن	لا أعلم	أوافق	لا أعلم	لا أوافق	أوافق	أوافق	أوافق	نعم	نعم	لا	نعم	19	مرة واحدة في الشهر	لا استخدم السجائر الالكترونية في الحرم الجامعي	غير ذلك	A. أستخدم السجائر الإلكترونية لأنها متوفرة/ميسورة التكلفة, C. أستخدم السجائر الإلكترونية لأنها قد تكون أقل ضرراً لي من تدخين السجائر التقليدية, F. أستخدم السجائر الإلكترونية لأنها قد تساعدني في الإقلاع عن التدخين
نعم	23	21-23 سنة	غير متزوج/ة	بكالوريوس	أنثى	مدينة	أكثر من 4000 شيقل	الهندسة و تكنولوجيا المعلومات	الخامسة	لدي صديق واحدعلى الأقل مدخن	لا أعلم	أوافق	لا أوافق	لا أوافق	أوافق	لا أوافق	أوافق	نعم	لا	لا	نعم	22	كل يوم	لا استخدم السجائر الالكترونية في الحرم الجامعي	خلال المواقف و المناسبات الاجتماعية	A. أستخدم السجائر الإلكترونية لأنها متوفرة/ميسورة التكلفة
نعم	20	20 سنة أو أقل	غير متزوج/ة	بكالوريوس	أنثى	قرية/بلدة	أكثر من 4000 شيقل	طب الاسنان	الثانية	والدي مدخن, واحد أو أكثر من اخوتي و اخواتي مدخنين	أوافق	أوافق	أوافق	لا أوافق	أوافق	لا أوافق	لا أوافق	لا	لا	لا	لا
نعم	20	20 سنة أو أقل	غير متزوج/ة	بكالوريوس	أنثى	مدينة	أكثر من 4000 شيقل	صيدلة/دكتور صيدلي	الثانية	واحد أو أكثر من اخوتي و اخواتي مدخنين	أوافق	أوافق	أوافق	لا أعلم	أوافق	لا أوافق	أوافق	نعم	لا	نعم	لا
نعم	20	20 سنة أو أقل	غير متزوج/ة	بكالوريوس	أنثى	مدينة	أكثر من 4000 شيقل	الطب البشري	الاولى	واحد أو أكثر من اخوتي و اخواتي مدخنين	أوافق	أوافق	أوافق	لا أوافق	أوافق	لا أعلم	أوافق	لا	لا	لا	لا
نعم	20	20 سنة أو أقل	غير متزوج/ة	بكالوريوس	أنثى	مدينة	أكثر من 4000 شيقل	الطب البشري	الثانية	لا يوجد أحد من أهلي مدخن	أوافق	أوافق	أوافق	لا أوافق	أوافق	لا أوافق	لا أعلم	لا	لا	لا	لا
نعم	21	21-23 سنة	غير متزوج/ة	بكالوريوس	أنثى	مدينة	2000-4000 شيقل	العلوم الصحية (طب مخبري/تمريض/علاج طبيعي/علاج وظيفي/سمع و نطق/تخدير/قبالة/تروية قلبية/عناية تنفسية / تجميل و غيرها)	الثالثة	والدي مدخن, واحد أو أكثر من اخوتي و اخواتي مدخنين	أوافق	أوافق	لا أعلم	لا أوافق	أوافق	أوافق	أوافق	لا	لا	لا	لا
نعم	22	21-23 سنة	غير متزوج/ة	بكالوريوس	ذكر	مدينة	أكثر من 4000 شيقل	الطب البشري	الثالثة	لدي صديق واحدعلى الأقل مدخن, لا يوجد أحد من أهلي مدخن	أوافق	أوافق	أوافق	لا أوافق	أوافق	لا أوافق	لا أعلم	لا	لا	لا	لا
نعم	21	21-23 سنة	غير متزوج/ة	بكالوريوس	أنثى	مدينة	أكثر من 4000 شيقل	العلوم الصحية (طب مخبري/تمريض/علاج طبيعي/علاج وظيفي/سمع و نطق/تخدير/قبالة/تروية قلبية/عناية تنفسية/تصوير طبي / تجميل و غيرها)	الثالثة	لا يوجد أحد من أهلي مدخن, لا يوجد أحد من أصدقائي مدخن	أوافق	أوافق	أوافق	لا أوافق	أوافق	لا أعلم	لا أعلم	لا	لا	لا	لا
نعم	20	20 سنة أو أقل	غير متزوج/ة	بكالوريوس	أنثى	مخيم	أكثر من 4000 شيقل	العلوم الصحية (طب مخبري/تمريض/علاج طبيعي/علاج وظيفي/سمع و نطق/تخدير/قبالة/تروية قلبية/عناية تنفسية/تصوير طبي / تجميل و غيرها)	الرابعة	والدي مدخن, لدي صديق واحدعلى الأقل مدخن	أوافق	أوافق	أوافق	لا أوافق	أوافق	لا أوافق	لا أوافق	لا	لا	لا	لا
نعم	21	21-23 سنة	غير متزوج/ة	بكالوريوس	أنثى	قرية/بلدة	أكثر من 4000 شيقل	الطب البشري	الثالثة	والدي مدخن	أوافق	أوافق	أوافق	لا أوافق	أوافق	لا أوافق	لا أعلم	لا	لا	لا	لا
نعم	18	20 سنة أو أقل	غير متزوج/ة	بكالوريوس	ذكر	مدينة	أكثر من 4000 شيقل	الطب البشري	الاولى	والدي مدخن	أوافق	أوافق	أوافق	لا أوافق	أوافق	لا أوافق	لا أوافق	لا	لا	لا	لا
نعم	21	21-23 سنة	غير متزوج/ة	بكالوريوس	أنثى	قرية/بلدة	2000-4000 شيقل	العلوم الصحية (طب مخبري/تمريض/علاج طبيعي/علاج وظيفي/سمع و نطق/تخدير/قبالة/تروية قلبية/عناية تنفسية/تصوير طبي / تجميل و غيرها)	الثالثة	والدي مدخن, واحد أو أكثر من اخوتي و اخواتي مدخنين, لدي صديق واحدعلى الأقل مدخن	أوافق	أوافق	أوافق	لا أوافق	أوافق	لا أعلم	لا أعلم	نعم	لا	نعم	لا
نعم	21	21-23 سنة	غير متزوج/ة	بكالوريوس	أنثى	قرية/بلدة	2000-4000 شيقل	العلوم الصحية (طب مخبري/تمريض/علاج طبيعي/علاج وظيفي/سمع و نطق/تخدير/قبالة/تروية قلبية/عناية تنفسية/تصوير طبي / تجميل و غيرها)	الثالثة	واحد أو أكثر من اخوتي و اخواتي مدخنين, لدي صديق واحدعلى الأقل مدخن	أوافق	أوافق	أوافق	لا أوافق	أوافق	لا أوافق	لا أوافق	لا	لا	لا	لا
نعم	21	21-23 سنة	غير متزوج/ة	بكالوريوس	أنثى	مدينة	أقل من 2000 شيقل	العلوم الصحية (طب مخبري/تمريض/علاج طبيعي/علاج وظيفي/سمع و نطق/تخدير/قبالة/تروية قلبية/عناية تنفسية/تصوير طبي / تجميل و غيرها)	الرابعة	لا يوجد أحد من أهلي مدخن	أوافق	أوافق	أوافق	أوافق	أوافق	أوافق	لا أعلم	لا	لا	لا	لا
نعم	20	20 سنة أو أقل	غير متزوج/ة	بكالوريوس	أنثى	قرية/بلدة	2000-4000 شيقل	صيدلة/دكتور صيدلي	الثالثة	لا يوجد أحد من أهلي مدخن	أوافق	أوافق	أوافق	لا أوافق	أوافق	لا أوافق	لا أوافق	لا	لا	لا	لا
نعم	19	20 سنة أو أقل	غير متزوج/ة	بكالوريوس	أنثى	قرية/بلدة	أكثر من 4000 شيقل	العلوم الصحية (طب مخبري/تمريض/علاج طبيعي/علاج وظيفي/سمع و نطق/تخدير/قبالة/تروية قلبية/عناية تنفسية/تصوير طبي / تجميل و غيرها)	الاولى	والدي مدخن, واحد أو أكثر من اخوتي و اخواتي مدخنين, لا يوجد أحد من أصدقائي مدخن	أوافق	أوافق	أوافق	لا أوافق	أوافق	أوافق	لا أوافق	لا	لا	لا	لا
نعم	19	20 سنة أو أقل	غير متزوج/ة	بكالوريوس	أنثى	قرية/بلدة	2000-4000 شيقل	الطب البشري	الاولى	والدي مدخن	أوافق	أوافق	لا أعلم	لا أوافق	أوافق	لا أوافق	أوافق	لا	لا	لا	لا
نعم	20	20 سنة أو أقل	غير متزوج/ة	بكالوريوس	أنثى	قرية/بلدة	2000-4000 شيقل	طب الاسنان	الثالثة	والدي مدخن	أوافق	أوافق	أوافق	لا أوافق	أوافق	لا أوافق	لا أعلم	لا	لا	لا	لا
نعم	19	20 سنة أو أقل	غير متزوج/ة	بكالوريوس	ذكر	مدينة	أكثر من 4000 شيقل	الطب البشري	الاولى	لدي صديق واحدعلى الأقل مدخن	أوافق	أوافق	أوافق	لا أوافق	أوافق	لا أوافق	أوافق	لا	لا	لا	لا
نعم	20	20 سنة أو أقل	غير متزوج/ة	بكالوريوس	ذكر	قرية/بلدة	أكثر من 4000 شيقل	الطب البشري	الثالثة	لدي صديق واحدعلى الأقل مدخن	أوافق	لا أوافق	لا أعلم	لا أوافق	أوافق	لا أوافق	لا أوافق	لا	لا	لا	لا
نعم	19	20 سنة أو أقل	غير متزوج/ة	بكالوريوس	أنثى	قرية/بلدة	أكثر من 4000 شيقل	الطب البشري	الاولى	لا يوجد أحد من أهلي مدخن	أوافق	أوافق	أوافق	لا أوافق	أوافق	لا أعلم	لا أوافق	لا	لا	لا	لا
نعم	20	20 سنة أو أقل	غير متزوج/ة	بكالوريوس	أنثى	مدينة	أكثر من 4000 شيقل	الطب البشري	الثانية	واحد أو أكثر من اخوتي و اخواتي مدخنين, لا يوجد أحد من أصدقائي مدخن	أوافق	أوافق	أوافق	لا أوافق	أوافق	لا أعلم	لا أوافق	لا	لا	لا	لا
نعم	19	20 سنة أو أقل	غير متزوج/ة	بكالوريوس	ذكر	مدينة	أكثر من 4000 شيقل	الطب البشري	الثالثة	والدي مدخن, لدي صديق واحدعلى الأقل مدخن	أوافق	أوافق	لا أعلم	لا أوافق	أوافق	لا أوافق	لا أعلم	نعم	نعم	نعم	نعم	18	كل يوم	في الهواء الطلق	خلال المواقف و المناسبات الاجتماعية	B. أستخدم السجائر الإلكترونية لأنني أستطيع استخدامها في الأماكن التي لا يسمح فيها بتدخين السجائر التقليدية, E. أستخدم السجائر الإلكترونية لأنها تأتي في النكهات التي أحبها, F. أستخدم السجائر الإلكترونية لأنها قد تساعدني في الإقلاع عن التدخين
نعم	22	21-23 سنة	غير متزوج/ة	بكالوريوس	أنثى	قرية/بلدة	2000-4000 شيقل	الطب البشري	الثالثة	والدي مدخن, لا يوجد أحد من أصدقائي مدخن	أوافق	أوافق	أوافق	لا أوافق	أوافق	لا أوافق	لا أعلم	لا	لا	لا	لا
نعم	19	20 سنة أو أقل	غير متزوج/ة	بكالوريوس	أنثى	قرية/بلدة	أكثر من 4000 شيقل	الطب البشري	الاولى	والدي مدخن, لا يوجد أحد من أصدقائي مدخن	أوافق	أوافق	لا أعلم	لا أعلم	أوافق	لا أعلم	أوافق	لا	لا	لا	لا
نعم	20	20 سنة أو أقل	غير متزوج/ة	بكالوريوس	ذكر	قرية/بلدة	أكثر من 4000 شيقل	الطب البشري	الثالثة	واحد أو أكثر من اخوتي و اخواتي مدخنين, لدي صديق واحدعلى الأقل مدخن	أوافق	أوافق	لا أعلم	أوافق	أوافق	أوافق	أوافق	لا	لا	لا	لا
نعم	20	20 سنة أو أقل	غير متزوج/ة	بكالوريوس	أنثى	قرية/بلدة	أكثر من 4000 شيقل	الطب البشري	الثالثة	لا يوجد أحد من أهلي مدخن, لا يوجد أحد من أصدقائي مدخن	أوافق	أوافق	أوافق	لا أوافق	لا أعلم	لا أوافق	لا أعلم	لا	لا	لا	لا
نعم	20	20 سنة أو أقل	غير متزوج/ة	بكالوريوس	ذكر	قرية/بلدة	أكثر من 4000 شيقل	الطب البشري	الثانية	والدي مدخن, لدي صديق واحدعلى الأقل مدخن	لا أعلم	لا أعلم	لا أعلم	لا أعلم	لا أعلم	لا أعلم	لا أعلم	لا	لا	لا	لا
نعم	20	20 سنة أو أقل	غير متزوج/ة	بكالوريوس	ذكر	مدينة	أكثر من 4000 شيقل	الطب البشري	الثالثة	لدي صديق واحدعلى الأقل مدخن, لا يوجد أحد من أهلي مدخن	أوافق	لا أعلم	لا أعلم	لا أوافق	أوافق	لا أعلم	أوافق	لا	لا	لا	لا
نعم	20	20 سنة أو أقل	غير متزوج/ة	بكالوريوس	أنثى	قرية/بلدة	أكثر من 4000 شيقل	الطب البشري	الثالثة	والدي مدخن, لا يوجد أحد من أصدقائي مدخن	لا أوافق	أوافق	أوافق	لا أوافق	أوافق	لا أوافق	لا أوافق	لا	لا	لا	لا
نعم	19	20 سنة أو أقل	غير متزوج/ة	بكالوريوس	أنثى	قرية/بلدة	أكثر من 4000 شيقل	طب الاسنان	الاولى	والدي مدخن	لا أعلم	لا أعلم	لا أعلم	لا أعلم	أوافق	لا أعلم	لا أعلم	لا	لا	لا	لا
نعم	22	21-23 سنة	غير متزوج/ة	بكالوريوس	ذكر	قرية/بلدة	أكثر من 4000 شيقل	الطب البشري	الرابعة	والدي مدخن, واحد أو أكثر من اخوتي و اخواتي مدخنين, لدي صديق واحدعلى الأقل مدخن	أوافق	أوافق	أوافق	لا أوافق	لا أعلم	لا أعلم	لا أوافق	لا	لا	لا	لا
نعم	20	20 سنة أو أقل	غير متزوج/ة	بكالوريوس	ذكر	مدينة	2000-4000 شيقل	الطب البشري	الثالثة	واحد أو أكثر من اخوتي و اخواتي مدخنين, لا يوجد أحد من أصدقائي مدخن	أوافق	أوافق	أوافق	لا أوافق	أوافق	لا أوافق	لا أوافق	لا	لا	لا	لا
نعم	18	20 سنة أو أقل	غير متزوج/ة	بكالوريوس	ذكر	مدينة	2000-4000 شيقل	الطب البشري	الاولى	لا يوجد أحد من أهلي مدخن	أوافق	أوافق	لا أعلم	لا أوافق	أوافق	لا أعلم	أوافق	لا	لا	لا	لا
نعم	21	21-23 سنة	غير متزوج/ة	بكالوريوس	أنثى	قرية/بلدة	2000-4000 شيقل	العلوم الصحية (طب مخبري/تمريض/علاج طبيعي/علاج وظيفي/سمع و نطق/تخدير/قبالة/تروية قلبية/عناية تنفسية/تصوير طبي / تجميل و غيرها)	الثالثة	لا يوجد أحد من أهلي مدخن, لا يوجد أحد من أصدقائي مدخن	أوافق	أوافق	أوافق	لا أوافق	أوافق	لا أوافق	لا أعلم	لا	لا	لا	لا
نعم	18	20 سنة أو أقل	غير متزوج/ة	بكالوريوس	ذكر	قرية/بلدة	أكثر من 4000 شيقل	الطب البشري	الثانية	والدي مدخن, لدي صديق واحدعلى الأقل مدخن	أوافق	أوافق	لا أعلم	لا أوافق	أوافق	لا أعلم	لا أعلم	لا	لا	لا	لا
نعم	21	21-23 سنة	غير متزوج/ة	بكالوريوس	أنثى	قرية/بلدة	أكثر من 4000 شيقل	الطب البشري	الثانية	والدي مدخن	أوافق	أوافق	أوافق	لا أوافق	أوافق	لا أوافق	لا أعلم	نعم	لا	نعم	لا
نعم	20	20 سنة أو أقل	غير متزوج/ة	بكالوريوس	أنثى	قرية/بلدة	أكثر من 4000 شيقل	الطب البشري	الثانية	والدي مدخن	أوافق	أوافق	أوافق	لا أعلم	أوافق	لا أعلم	أوافق	لا	لا	لا	لا
نعم	20	20 سنة أو أقل	غير متزوج/ة	بكالوريوس	أنثى	قرية/بلدة	أقل من 2000 شيقل	طب الاسنان	الثانية	والدي مدخن	أوافق	أوافق	أوافق	لا أوافق	أوافق	لا أوافق	أوافق	لا	لا	لا	لا
نعم	20	20 سنة أو أقل	غير متزوج/ة	بكالوريوس	أنثى	مخيم	أكثر من 4000 شيقل	الطب البشري	الثالثة	والدي مدخن	أوافق	أوافق	أوافق	لا أوافق	أوافق	لا أوافق	أوافق	لا	لا	لا	لا
نعم	20	20 سنة أو أقل	غير متزوج/ة	بكالوريوس	أنثى	مدينة	2000-4000 شيقل	الطب البشري	الثالثة	واحد أو أكثر من اخوتي و اخواتي مدخنين	أوافق	أوافق	أوافق	لا أوافق	أوافق	لا أعلم	لا أوافق	لا	لا	لا	لا
نعم	21	21-23 سنة	غير متزوج/ة	بكالوريوس	ذكر	مدينة	2000-4000 شيقل	العلوم الصحية (طب مخبري/تمريض/علاج طبيعي/علاج وظيفي/سمع و نطق/تخدير/قبالة/تروية قلبية/عناية تنفسية/تصوير طبي / تجميل و غيرها)	الثالثة	والدي مدخن, والدتي مدخنة, واحد أو أكثر من اخوتي و اخواتي مدخنين, لدي صديق واحدعلى الأقل مدخن	أوافق	أوافق	أوافق	لا أوافق	أوافق	لا أوافق	لا أوافق	نعم	لا	نعم	لا
نعم	20	20 سنة أو أقل	غير متزوج/ة	بكالوريوس	ذكر	مدينة	أكثر من 4000 شيقل	الطب البشري	الثانية	واحد أو أكثر من اخوتي و اخواتي مدخنين, لدي صديق واحدعلى الأقل مدخن	لا أعلم	لا أعلم	لا أعلم	لا أوافق	أوافق	أوافق	لا أوافق	نعم	لا	نعم	لا
نعم	20	20 سنة أو أقل	غير متزوج/ة	بكالوريوس	ذكر	قرية/بلدة	2000-4000 شيقل	الطب البشري	الثانية	لدي صديق واحدعلى الأقل مدخن, لا يوجد أحد من أهلي مدخن	أوافق	أوافق	أوافق	لا أوافق	أوافق	أوافق	لا أوافق	لا	لا	لا	لا
نعم	20	20 سنة أو أقل	غير متزوج/ة	بكالوريوس	أنثى	مدينة	2000-4000 شيقل	صيدلة/دكتور صيدلي	الثانية	والدي مدخن, لدي صديق واحدعلى الأقل مدخن	أوافق	أوافق	أوافق	لا أوافق	أوافق	أوافق	لا أوافق	لا	لا	لا	لا
نعم	19	20 سنة أو أقل	غير متزوج/ة	بكالوريوس	أنثى	مدينة	أكثر من 4000 شيقل	الطب البشري	الثانية	واحد أو أكثر من اخوتي و اخواتي مدخنين	أوافق	أوافق	أوافق	لا أوافق	أوافق	لا أوافق	لا أوافق	لا	لا	لا	لا
نعم	20	20 سنة أو أقل	غير متزوج/ة	بكالوريوس	أنثى	مخيم	أكثر من 4000 شيقل	الطب البشري	الثالثة	والدي مدخن, لدي صديق واحدعلى الأقل مدخن	أوافق	أوافق	لا أعلم	لا أوافق	أوافق	لا أعلم	لا أعلم	لا	لا	لا	لا
نعم	20	20 سنة أو أقل	غير متزوج/ة	بكالوريوس	أنثى	مدينة	أكثر من 4000 شيقل	الطب البشري	الثالثة	والدي مدخن	أوافق	أوافق	أوافق	لا أوافق	أوافق	لا أعلم	لا أوافق	لا	لا	لا	لا
نعم	20	20 سنة أو أقل	غير متزوج/ة	بكالوريوس	أنثى	قرية/بلدة	أكثر من 4000 شيقل	الطب البشري	الثالثة	والدي مدخن, واحد أو أكثر من اخوتي و اخواتي مدخنين, لدي صديق واحدعلى الأقل مدخن	أوافق	أوافق	أوافق	لا أوافق	أوافق	أوافق	أوافق	لا	لا	لا	لا
نعم	20	20 سنة أو أقل	غير متزوج/ة	بكالوريوس	أنثى	مدينة	أكثر من 4000 شيقل	الطب البشري	الثالثة	لا يوجد أحد من أهلي مدخن	أوافق	أوافق	أوافق	لا أوافق	أوافق	لا أوافق	لا أوافق	لا	لا	لا	لا
نعم	19	20 سنة أو أقل	غير متزوج/ة	بكالوريوس	أنثى	قرية/بلدة	أكثر من 4000 شيقل	الطب البشري	الاولى	لدي صديق واحدعلى الأقل مدخن	أوافق	أوافق	أوافق	لا أوافق	أوافق	لا أوافق	لا أوافق	لا	لا	لا	لا
نعم	19	20 سنة أو أقل	غير متزوج/ة	بكالوريوس	ذكر	مدينة	أكثر من 4000 شيقل	الطب البشري	الاولى	والدي مدخن	أوافق	أوافق	لا أعلم	لا أوافق	لا أوافق	لا أعلم	أوافق	لا	لا	لا	لا
نعم	20	20 سنة أو أقل	غير متزوج/ة	بكالوريوس	أنثى	قرية/بلدة	أكثر من 4000 شيقل	طب الاسنان	الثالثة	والدي مدخن	أوافق	أوافق	أوافق	لا أوافق	أوافق	لا أوافق	لا أوافق	لا	لا	لا	لا
نعم	20	20 سنة أو أقل	غير متزوج/ة	بكالوريوس	ذكر	مدينة	أكثر من 4000 شيقل	الطب البشري	الثالثة	والدي مدخن, والدتي مدخنة, واحد أو أكثر من اخوتي و اخواتي مدخنين, لدي صديق واحدعلى الأقل مدخن	أوافق	أوافق	أوافق	لا أوافق	لا أوافق	لا أعلم	لا أوافق	نعم	نعم	نعم	نعم	19	مرتين في الاسبوع	لا استخدم السجائر الالكترونية في الحرم الجامعي	غير ذلك	A. أستخدم السجائر الإلكترونية لأنها متوفرة/ميسورة التكلفة, E. أستخدم السجائر الإلكترونية لأنها تأتي في النكهات التي أحبها, G. أستخدم السجائر الإلكترونية لأن لا رائحة لها, H. أستخدم السجائر الإلكترونية لأن أصدقائي يستخدمونها, I. أستخدم السجائر الإلكترونية لأنني أبدورائعا عند استخدامها
نعم	20	20 سنة أو أقل	غير متزوج/ة	بكالوريوس	أنثى	قرية/بلدة	أكثر من 4000 شيقل	الطب البشري	الثانية	واحد أو أكثر من اخوتي و اخواتي مدخنين	لا أعلم	أوافق	أوافق	لا أوافق	لا أوافق	أوافق	لا أوافق	لا	لا	نعم	نعم	19	مرة واحدة في الاسبوع	لا استخدم السجائر الالكترونية في الحرم الجامعي	خلال المواقف و المناسبات الاجتماعية	A. أستخدم السجائر الإلكترونية لأنها متوفرة/ميسورة التكلفة, E. أستخدم السجائر الإلكترونية لأنها تأتي في النكهات التي أحبها
نعم	19	20 سنة أو أقل	غير متزوج/ة	بكالوريوس	أنثى	قرية/بلدة	2000-4000 شيقل	الطب البشري	الثالثة	واحد أو أكثر من اخوتي و اخواتي مدخنين	أوافق	أوافق	أوافق	لا أوافق	أوافق	لا أوافق	لا أعلم	لا	لا	لا	لا
نعم	20	20 سنة أو أقل	غير متزوج/ة	بكالوريوس	أنثى	قرية/بلدة	2000-4000 شيقل	العلوم الصحية (طب مخبري/تمريض/علاج طبيعي/علاج وظيفي/سمع و نطق/تخدير/قبالة/تروية قلبية/عناية تنفسية/تصوير طبي / تجميل و غيرها)	الرابعة	والدي مدخن	أوافق	أوافق	أوافق	لا أوافق	أوافق	لا أوافق	لا أوافق	لا	لا	لا	لا
نعم	21	21-23 سنة	غير متزوج/ة	بكالوريوس	أنثى	قرية/بلدة	2000-4000 شيقل	العلوم الصحية (طب مخبري/تمريض/علاج طبيعي/علاج وظيفي/سمع و نطق/تخدير/قبالة/تروية قلبية/عناية تنفسية/تصوير طبي / تجميل و غيرها)	الرابعة	والدي مدخن	أوافق	أوافق	أوافق	لا أوافق	أوافق	لا أوافق	أوافق	لا	لا	لا	لا
نعم	20	20 سنة أو أقل	غير متزوج/ة	بكالوريوس	أنثى	قرية/بلدة	أكثر من 4000 شيقل	الطب البشري	الثالثة	لا يوجد أحد من أهلي مدخن, لا يوجد أحد من أصدقائي مدخن	أوافق	أوافق	أوافق	لا أوافق	أوافق	أوافق	أوافق	لا	لا	لا	لا
نعم	20	20 سنة أو أقل	غير متزوج/ة	بكالوريوس	أنثى	مدينة	أكثر من 4000 شيقل	طب الاسنان	الثالثة	والدي مدخن, والدتي مدخنة, واحد أو أكثر من اخوتي و اخواتي مدخنين, لا يوجد أحد من أصدقائي مدخن	أوافق	أوافق	أوافق	لا أوافق	أوافق	أوافق	لا أوافق	لا	لا	لا	لا
نعم	20	20 سنة أو أقل	غير متزوج/ة	بكالوريوس	أنثى	مدينة	أكثر من 4000 شيقل	الطب البشري	الاولى	واحد أو أكثر من اخوتي و اخواتي مدخنين	أوافق	أوافق	أوافق	لا أوافق	أوافق	لا أعلم	أوافق	لا	لا	لا	لا
نعم	18	20 سنة أو أقل	غير متزوج/ة	بكالوريوس	أنثى	مدينة	أكثر من 4000 شيقل	الطب البشري	الاولى	واحد أو أكثر من اخوتي و اخواتي مدخنين, لدي صديق واحدعلى الأقل مدخن	أوافق	أوافق	أوافق	لا أوافق	أوافق	لا أوافق	لا أوافق	لا	لا	لا	لا
نعم	21	21-23 سنة	غير متزوج/ة	بكالوريوس	أنثى	مدينة	أقل من 2000 شيقل	العلوم الصحية (طب مخبري/تمريض/علاج طبيعي/علاج وظيفي/سمع و نطق/تخدير/قبالة/تروية قلبية/عناية تنفسية/تصوير طبي / تجميل و غيرها)	الرابعة	واحد أو أكثر من اخوتي و اخواتي مدخنين	أوافق	أوافق	أوافق	لا أعلم	أوافق	لا أعلم	أوافق	لا	لا	لا	لا
نعم	20	20 سنة أو أقل	غير متزوج/ة	بكالوريوس	ذكر	قرية/بلدة	أكثر من 4000 شيقل	العلوم الصحية (طب مخبري/تمريض/علاج طبيعي/علاج وظيفي/سمع و نطق/تخدير/قبالة/تروية قلبية/عناية تنفسية/تصوير طبي / تجميل و غيرها)	الثالثة	والدي مدخن, لدي صديق واحدعلى الأقل مدخن	أوافق	أوافق	أوافق	لا أوافق	أوافق	لا أوافق	أوافق	نعم	نعم	نعم	نعم	19	كل يوم	في الهواء الطلق	غير ذلك	A. أستخدم السجائر الإلكترونية لأنها متوفرة/ميسورة التكلفة, B. أستخدم السجائر الإلكترونية لأنني أستطيع استخدامها في الأماكن التي لا يسمح فيها بتدخين السجائر التقليدية, E. أستخدم السجائر الإلكترونية لأنها تأتي في النكهات التي أحبها, G. أستخدم السجائر الإلكترونية لأن لا رائحة لها
نعم	19	20 سنة أو أقل	غير متزوج/ة	بكالوريوس	ذكر	مدينة	أكثر من 4000 شيقل	الطب البشري	الاولى	لا يوجد أحد من أهلي مدخن	أوافق	أوافق	أوافق	لا أوافق	أوافق	لا أوافق	أوافق	نعم	نعم	نعم	لا
نعم	21	21-23 سنة	غير متزوج/ة	بكالوريوس	ذكر	قرية/بلدة	2000-4000 شيقل	العلوم الصحية (طب مخبري/تمريض/علاج طبيعي/علاج وظيفي/سمع و نطق/تخدير/قبالة/تروية قلبية/عناية تنفسية/تصوير طبي / تجميل و غيرها)	الثالثة	لدي صديق واحدعلى الأقل مدخن	أوافق	أوافق	أوافق	لا أوافق	أوافق	أوافق	أوافق	لا	لا	لا	لا
نعم	20	21-23 سنة	غير متزوج/ة	بكالوريوس	ذكر	قرية/بلدة	أكثر من 4000 شيقل	الطب البشري	الثالثة	والدي مدخن, لدي صديق واحدعلى الأقل مدخن	أوافق	أوافق	أوافق	لا أوافق	أوافق	لا أوافق	لا أعلم	لا	لا	لا	لا
نعم	20	20 سنة أو أقل	غير متزوج/ة	بكالوريوس	أنثى	مدينة	2000-4000 شيقل	الطب البشري	الثالثة	والدي مدخن, واحد أو أكثر من اخوتي و اخواتي مدخنين, لدي صديق واحدعلى الأقل مدخن	أوافق	أوافق	أوافق	لا أوافق	أوافق	لا أوافق	لا أوافق	لا	لا	لا	لا
نعم	20	20 سنة أو أقل	غير متزوج/ة	بكالوريوس	ذكر	مدينة	أكثر من 4000 شيقل	الطب البشري	الثالثة	والدي مدخن	أوافق	أوافق	أوافق	لا أوافق	أوافق	أوافق	لا أعلم	لا	لا	لا	لا
نعم	46	24 سنة أو أكثر	متزوج/ة	ماجستير	ذكر	قرية/بلدة	أكثر من 4000 شيقل	الاداب (لغة عربية/ ترجمة/ لغة انجلزية/ إعلام ..........)	الرابعة	واحد أو أكثر من اخوتي و اخواتي مدخنين, لدي صديق واحدعلى الأقل مدخن	أوافق	أوافق	أوافق	لا أوافق	لا أعلم	لا أعلم	لا أعلم	نعم	لا	نعم	لا
نعم	26	24 سنة أو أكثر	غير متزوج/ة	بكالوريوس	ذكر	مدينة	أكثر من 4000 شيقل	التربية	الخامسة	والدتي مدخنة, واحد أو أكثر من اخوتي و اخواتي مدخنين, لدي صديق واحدعلى الأقل مدخن	أوافق	أوافق	أوافق	لا أوافق	أوافق	أوافق	لا أوافق	نعم	نعم	لا	لا
نعم	21	21-23 سنة	غير متزوج/ة	بكالوريوس	ذكر	قرية/بلدة	أكثر من 4000 شيقل	العلوم الصحية (طب مخبري/تمريض/علاج طبيعي/علاج وظيفي/سمع و نطق/تخدير/قبالة/تروية قلبية/عناية تنفسية/تصوير طبي / تجميل و غيرها)	الرابعة	والدتي مدخنة, لدي صديق واحدعلى الأقل مدخن	أوافق	أوافق	أوافق	لا أوافق	لا أعلم	لا أعلم	لا أعلم	لا	لا	لا	لا
نعم	24	24 سنة أو أكثر	غير متزوج/ة	بكالوريوس	ذكر	مدينة	2000-4000 شيقل	الشريعة	السادسة	والدي مدخن, والدتي مدخنة, واحد أو أكثر من اخوتي و اخواتي مدخنين, لدي صديق واحدعلى الأقل مدخن	أوافق	أوافق	أوافق	لا أوافق	أوافق	لا أوافق	أوافق	نعم	نعم	لا	لا
نعم	22	21-23 سنة	غير متزوج/ة	بكالوريوس	ذكر	مدينة	أكثر من 4000 شيقل	الهندسة و تكنولوجيا المعلومات	الرابعة	لدي صديق واحدعلى الأقل مدخن	أوافق	لا أعلم	لا أعلم	لا أوافق	أوافق	لا أعلم	أوافق	لا	لا	لا	لا
نعم	21	21-23 سنة	غير ذلك	بكالوريوس	أنثى	قرية/بلدة	2000-4000 شيقل	العلوم الصحية (طب مخبري/تمريض/علاج طبيعي/علاج وظيفي/سمع و نطق/تخدير/قبالة/تروية قلبية/عناية تنفسية/تصوير طبي / تجميل و غيرها)	الرابعة	واحد أو أكثر من اخوتي و اخواتي مدخنين	أوافق	أوافق	لا أوافق	لا أوافق	أوافق	لا أوافق	أوافق	لا	لا	لا	لا
نعم	21	21-23 سنة	غير متزوج/ة	بكالوريوس	أنثى	قرية/بلدة	2000-4000 شيقل	العلوم الصحية (طب مخبري/تمريض/علاج طبيعي/علاج وظيفي/سمع و نطق/تخدير/قبالة/تروية قلبية/عناية تنفسية/تصوير طبي / تجميل و غيرها)	الرابعة	والدي مدخن	أوافق	أوافق	أوافق	لا أوافق	أوافق	لا أعلم	لا أعلم	لا	لا	لا	لا
نعم	21	21-23 سنة	غير متزوج/ة	بكالوريوس	أنثى	مدينة	2000-4000 شيقل	العلوم الصحية (طب مخبري/تمريض/علاج طبيعي/علاج وظيفي/سمع و نطق/تخدير/قبالة/تروية قلبية/عناية تنفسية/تصوير طبي / تجميل و غيرها)	الرابعة	والدي مدخن, واحد أو أكثر من اخوتي و اخواتي مدخنين	أوافق	أوافق	أوافق	لا أوافق	أوافق	لا أوافق	لا أعلم	نعم	لا	نعم	لا
نعم	21	21-23 سنة	غير متزوج/ة	بكالوريوس	أنثى	قرية/بلدة	أكثر من 4000 شيقل	العلوم الصحية (طب مخبري/تمريض/علاج طبيعي/علاج وظيفي/سمع و نطق/تخدير/قبالة/تروية قلبية/عناية تنفسية/تصوير طبي / تجميل و غيرها)	الرابعة	لا يوجد أحد من أهلي مدخن, لا يوجد أحد من أصدقائي مدخن	أوافق	أوافق	أوافق	لا أوافق	أوافق	لا أوافق	لا أعلم	لا	لا	لا	لا
نعم	21	21-23 سنة	غير متزوج/ة	بكالوريوس	ذكر	مدينة	أكثر من 4000 شيقل	التجارة و الاقتصاد	الخامسة	والدي مدخن, لدي صديق واحدعلى الأقل مدخن	أوافق	أوافق	أوافق	لا أوافق	أوافق	لا أوافق	أوافق	نعم	لا	نعم	لا
نعم	20	20 سنة أو أقل	غير متزوج/ة	بكالوريوس	أنثى	قرية/بلدة	2000-4000 شيقل	العلوم الصحية (طب مخبري/تمريض/علاج طبيعي/علاج وظيفي/سمع و نطق/تخدير/قبالة/تروية قلبية/عناية تنفسية/تصوير طبي / تجميل و غيرها)	الرابعة	والدي مدخن, واحد أو أكثر من اخوتي و اخواتي مدخنين	أوافق	أوافق	أوافق	لا أوافق	أوافق	لا أوافق	لا أوافق	لا	لا	لا	لا
نعم	21	21-23 سنة	غير متزوج/ة	بكالوريوس	ذكر	قرية/بلدة	2000-4000 شيقل	العلوم الصحية (طب مخبري/تمريض/علاج طبيعي/علاج وظيفي/سمع و نطق/تخدير/قبالة/تروية قلبية/عناية تنفسية/تصوير طبي / تجميل و غيرها)	الرابعة	والدي مدخن, واحد أو أكثر من اخوتي و اخواتي مدخنين, لدي صديق واحدعلى الأقل مدخن	أوافق	أوافق	أوافق	لا أوافق	أوافق	أوافق	أوافق	نعم	لا	نعم	لا
نعم	21	21-23 سنة	غير متزوج/ة	بكالوريوس	ذكر	مدينة	2000-4000 شيقل	العلوم الصحية (طب مخبري/تمريض/علاج طبيعي/علاج وظيفي/سمع و نطق/تخدير/قبالة/تروية قلبية/عناية تنفسية/تصوير طبي / تجميل و غيرها)	الرابعة	لدي صديق واحدعلى الأقل مدخن	أوافق	أوافق	أوافق	لا أوافق	أوافق	لا أوافق	أوافق	نعم	لا	نعم	لا
نعم	21	21-23 سنة	غير متزوج/ة	بكالوريوس	ذكر	قرية/بلدة	2000-4000 شيقل	العلوم الصحية (طب مخبري/تمريض/علاج طبيعي/علاج وظيفي/سمع و نطق/تخدير/قبالة/تروية قلبية/عناية تنفسية/تصوير طبي / تجميل و غيرها)	الرابعة	والدي مدخن, لدي صديق واحدعلى الأقل مدخن	أوافق	أوافق	أوافق	لا أوافق	أوافق	لا أوافق	أوافق	نعم	نعم	لا	لا
نعم	21	21-23 سنة	غير متزوج/ة	بكالوريوس	أنثى	مدينة	أقل من 2000 شيقل	العلوم الصحية (طب مخبري/تمريض/علاج طبيعي/علاج وظيفي/سمع و نطق/تخدير/قبالة/تروية قلبية/عناية تنفسية/تصوير طبي / تجميل و غيرها)	الرابعة	والدي مدخن, لدي صديق واحدعلى الأقل مدخن	أوافق	أوافق	أوافق	لا أوافق	أوافق	أوافق	أوافق	لا	لا	لا	لا
نعم	21	21-23 سنة	غير متزوج/ة	بكالوريوس	أنثى	مدينة	أكثر من 4000 شيقل	العلوم الصحية (طب مخبري/تمريض/علاج طبيعي/علاج وظيفي/سمع و نطق/تخدير/قبالة/تروية قلبية/عناية تنفسية/تصوير طبي / تجميل و غيرها)	الرابعة	لا يوجد أحد من أهلي مدخن	أوافق	أوافق	أوافق	لا أعلم	لا أعلم	لا أعلم	لا أعلم	لا	لا	لا	لا
نعم	21	21-23 سنة	غير متزوج/ة	بكالوريوس	أنثى	قرية/بلدة	2000-4000 شيقل	العلوم الصحية (طب مخبري/تمريض/علاج طبيعي/علاج وظيفي/سمع و نطق/تخدير/قبالة/تروية قلبية/عناية تنفسية/تصوير طبي / تجميل و غيرها)	الثالثة	والدي مدخن, واحد أو أكثر من اخوتي و اخواتي مدخنين	أوافق	أوافق	أوافق	لا أوافق	أوافق	لا أعلم	لا أعلم	لا	لا	لا	لا
نعم	21	21-23 سنة	غير متزوج/ة	بكالوريوس	ذكر	قرية/بلدة	أكثر من 4000 شيقل	التجارة و الاقتصاد	الرابعة	والدي مدخن	أوافق	أوافق	أوافق	لا أوافق	لا أوافق	لا أعلم	لا أوافق	نعم	لا	نعم	لا
نعم	21	21-23 سنة	غير متزوج/ة	بكالوريوس	ذكر	مدينة	2000-4000 شيقل	العلوم الصحية (طب مخبري/تمريض/علاج طبيعي/علاج وظيفي/سمع و نطق/تخدير/قبالة/تروية قلبية/عناية تنفسية/تصوير طبي / تجميل و غيرها)	الرابعة	والدي مدخن, لدي صديق واحدعلى الأقل مدخن	أوافق	أوافق	أوافق	لا أوافق	لا أوافق	لا أوافق	لا أوافق	نعم	نعم	نعم	لا
نعم	20	20 سنة أو أقل	غير ذلك	بكالوريوس	أنثى	مخيم	2000-4000 شيقل	العلوم الصحية (طب مخبري/تمريض/علاج طبيعي/علاج وظيفي/سمع و نطق/تخدير/قبالة/تروية قلبية/عناية تنفسية/تصوير طبي / تجميل و غيرها)	الرابعة	واحد أو أكثر من اخوتي و اخواتي مدخنين	أوافق	أوافق	أوافق	لا أوافق	أوافق	أوافق	لا أعلم	نعم	لا	نعم	لا
نعم	22	21-23 سنة	غير متزوج/ة	بكالوريوس	ذكر	مدينة	2000-4000 شيقل	العلوم الصحية (طب مخبري/تمريض/علاج طبيعي/علاج وظيفي/سمع و نطق/تخدير/قبالة/تروية قلبية/عناية تنفسية/تصوير طبي / تجميل و غيرها)	الرابعة	والدي مدخن, واحد أو أكثر من اخوتي و اخواتي مدخنين, لدي صديق واحدعلى الأقل مدخن	أوافق	أوافق	لا أعلم	لا أوافق	أوافق	لا أوافق	أوافق	نعم	لا	نعم	نعم	20	كل يوم	في الهواء الطلق	خلال المواقف و المناسبات الاجتماعية	A. أستخدم السجائر الإلكترونية لأنها متوفرة/ميسورة التكلفة, E. أستخدم السجائر الإلكترونية لأنها تأتي في النكهات التي أحبها, G. أستخدم السجائر الإلكترونية لأن لا رائحة لها
نعم	21	21-23 سنة	غير متزوج/ة	بكالوريوس	أنثى	قرية/بلدة	2000-4000 شيقل	العلوم الصحية (طب مخبري/تمريض/علاج طبيعي/علاج وظيفي/سمع و نطق/تخدير/قبالة/تروية قلبية/عناية تنفسية/تصوير طبي / تجميل و غيرها)	الرابعة	والدي مدخن, واحد أو أكثر من اخوتي و اخواتي مدخنين, لدي صديق واحدعلى الأقل مدخن	أوافق	أوافق	أوافق	لا أوافق	أوافق	لا أوافق	لا أعلم	لا	لا	لا	لا
نعم	23	21-23 سنة	غير متزوج/ة	بكالوريوس	ذكر	مدينة	2000-4000 شيقل	الاداب (لغة عربية/ ترجمة/ لغة انجلزية/ إعلام ..........)	الخامسة	والدي مدخن, واحد أو أكثر من اخوتي و اخواتي مدخنين, لدي صديق واحدعلى الأقل مدخن	لا أعلم	أوافق	لا أعلم	لا أعلم	أوافق	لا أعلم	لا أعلم	لا	لا	لا	لا
نعم	21	20 سنة أو أقل	غير متزوج/ة	بكالوريوس	أنثى	قرية/بلدة	2000-4000 شيقل	العلوم الصحية (طب مخبري/تمريض/علاج طبيعي/علاج وظيفي/سمع و نطق/تخدير/قبالة/تروية قلبية/عناية تنفسية/تصوير طبي / تجميل و غيرها)	الرابعة	والدي مدخن, واحد أو أكثر من اخوتي و اخواتي مدخنين	أوافق	أوافق	أوافق	لا أوافق	لا أعلم	لا أوافق	لا أوافق	لا	لا	لا	لا
نعم	20	20 سنة أو أقل	غير متزوج/ة	بكالوريوس	أنثى	مدينة	2000-4000 شيقل	العلوم الصحية (طب مخبري/تمريض/علاج طبيعي/علاج وظيفي/سمع و نطق/تخدير/قبالة/تروية قلبية/عناية تنفسية/تصوير طبي / تجميل و غيرها)	الرابعة	والدي مدخن	أوافق	أوافق	أوافق	لا أوافق	لا أعلم	لا أوافق	لا أوافق	لا	لا	لا	لا
نعم	21	21-23 سنة	غير متزوج/ة	بكالوريوس	أنثى	قرية/بلدة	2000-4000 شيقل	العلوم الصحية (طب مخبري/تمريض/علاج طبيعي/علاج وظيفي/سمع و نطق/تخدير/قبالة/تروية قلبية/عناية تنفسية/تصوير طبي / تجميل و غيرها)	الرابعة	والدي مدخن, واحد أو أكثر من اخوتي و اخواتي مدخنين, لدي صديق واحدعلى الأقل مدخن	أوافق	أوافق	أوافق	لا أوافق	أوافق	لا أوافق	أوافق	لا	لا	لا	لا
نعم	23	21-23 سنة	غير متزوج/ة	بكالوريوس	ذكر	قرية/بلدة	2000-4000 شيقل	الاداب (لغة عربية/ ترجمة/ لغة انجلزية/ إعلام ..........)	السادسة	والدي مدخن, والدتي مدخنة, واحد أو أكثر من اخوتي و اخواتي مدخنين, لدي صديق واحدعلى الأقل مدخن	أوافق	أوافق	أوافق	لا أوافق	أوافق	لا أوافق	لا أوافق	نعم	نعم	نعم	نعم	17	مرتين في الاسبوع	في داخل المباني و في الهواء الطلق	خلال ساعات الدراسة الجامعية	A. أستخدم السجائر الإلكترونية لأنها متوفرة/ميسورة التكلفة, B. أستخدم السجائر الإلكترونية لأنني أستطيع استخدامها في الأماكن التي لا يسمح فيها بتدخين السجائر التقليدية
نعم	21	21-23 سنة	متزوج/ة	بكالوريوس	أنثى	قرية/بلدة	أقل من 2000 شيقل	العلوم الصحية (طب مخبري/تمريض/علاج طبيعي/علاج وظيفي/سمع و نطق/تخدير/قبالة/تروية قلبية/عناية تنفسية/تصوير طبي / تجميل و غيرها)	الرابعة	لدي صديق واحدعلى الأقل مدخن	أوافق	أوافق	أوافق	لا أوافق	أوافق	أوافق	أوافق	لا	لا	لا	لا
نعم	23	21-23 سنة	غير متزوج/ة	بكالوريوس	ذكر	قرية/بلدة	2000-4000 شيقل	التجارة و الاقتصاد	الرابعة	لدي صديق واحدعلى الأقل مدخن	أوافق	أوافق	أوافق	لا أوافق	أوافق	لا أوافق	أوافق	لا	لا	نعم	نعم	19	مرتين في الاسبوع	في الهواء الطلق	خلال المواقف العصيبة	A. أستخدم السجائر الإلكترونية لأنها متوفرة/ميسورة التكلفة
نعم	22	21-23 سنة	غير ذلك	بكالوريوس	أنثى	قرية/بلدة	أكثر من 4000 شيقل	الهندسة و تكنولوجيا المعلومات	الرابعة	واحد أو أكثر من اخوتي و اخواتي مدخنين	لا أوافق	أوافق	لا أعلم	أوافق	لا أوافق	أوافق	أوافق	لا	لا	لا	لا
نعم	21	21-23 سنة	غير متزوج/ة	بكالوريوس	أنثى	قرية/بلدة	2000-4000 شيقل	الاداب (لغة عربية/ ترجمة/ لغة انجلزية/ إعلام ..........)	الرابعة	والدي مدخن, واحد أو أكثر من اخوتي و اخواتي مدخنين	أوافق	أوافق	أوافق	لا أوافق	أوافق	لا أعلم	لا أعلم	لا	لا	لا	لا
نعم	21	21-23 سنة	غير متزوج/ة	بكالوريوس	أنثى	مدينة	2000-4000 شيقل	الهندسة و تكنولوجيا المعلومات	الرابعة	والدي مدخن	أوافق	أوافق	أوافق	لا أوافق	أوافق	لا أوافق	لا أعلم	لا	لا	لا	لا
نعم	20	20 سنة أو أقل	غير متزوج/ة	بكالوريوس	ذكر	قرية/بلدة	2000-4000 شيقل	الهندسة و تكنولوجيا المعلومات	الرابعة	والدي مدخن	أوافق	أوافق	أوافق	لا أوافق	لا أوافق	أوافق	أوافق	لا	لا	لا	نعم	19	كل يوم	في الهواء الطلق	غير ذلك	A. أستخدم السجائر الإلكترونية لأنها متوفرة/ميسورة التكلفة, C. أستخدم السجائر الإلكترونية لأنها قد تكون أقل ضرراً لي من تدخين السجائر التقليدية, G. أستخدم السجائر الإلكترونية لأن لا رائحة لها
نعم	20	20 سنة أو أقل	غير متزوج/ة	بكالوريوس	أنثى	قرية/بلدة	2000-4000 شيقل	العلوم الصحية (طب مخبري/تمريض/علاج طبيعي/علاج وظيفي/سمع و نطق/تخدير/قبالة/تروية قلبية/عناية تنفسية/تصوير طبي / تجميل و غيرها)	الرابعة	واحد أو أكثر من اخوتي و اخواتي مدخنين	أوافق	أوافق	أوافق	لا أوافق	أوافق	لا أوافق	أوافق	لا	لا	لا	لا
نعم	21	21-23 سنة	غير ذلك	بكالوريوس	ذكر	قرية/بلدة	أكثر من 4000 شيقل	العلوم الصحية (طب مخبري/تمريض/علاج طبيعي/علاج وظيفي/سمع و نطق/تخدير/قبالة/تروية قلبية/عناية تنفسية/تصوير طبي / تجميل و غيرها)	الرابعة	واحد أو أكثر من اخوتي و اخواتي مدخنين	أوافق	أوافق	أوافق	لا أوافق	أوافق	لا أوافق	أوافق	نعم	نعم	لا	لا
نعم	20	21-23 سنة	غير متزوج/ة	بكالوريوس	ذكر	قرية/بلدة	2000-4000 شيقل	التجارة و الاقتصاد	الثالثة	لا يوجد أحد من أهلي مدخن	لا أوافق	لا أوافق	لا أوافق	أوافق	لا أوافق	لا أوافق	لا أعلم	نعم	لا	نعم	نعم	17	مرة واحدة في الاسبوع	في الهواء الطلق	خلال المواقف و المناسبات الاجتماعية	D. أستخدم السجائر الإلكترونية لأنها قد تكون أقل ضررا من السجائر للناس الذين هم حولي, E. أستخدم السجائر الإلكترونية لأنها تأتي في النكهات التي أحبها, I. أستخدم السجائر الإلكترونية لأنني أبدورائعا عند استخدامها
نعم	20	20 سنة أو أقل	غير ذلك	بكالوريوس	ذكر	قرية/بلدة	أكثر من 4000 شيقل	الاداب (لغة عربية/ ترجمة/ لغة انجلزية/ إعلام ..........)	الثالثة	لا يوجد أحد من أهلي مدخن	أوافق	أوافق	لا أعلم	لا أوافق	لا أوافق	لا أعلم	لا أوافق	نعم	نعم	لا	لا
نعم	24	24 سنة أو أكثر	غير متزوج/ة	بكالوريوس	ذكر	قرية/بلدة	أكثر من 4000 شيقل	الاداب (لغة عربية/ ترجمة/ لغة انجلزية/ إعلام ..........)	الثالثة	لدي صديق واحدعلى الأقل مدخن	أوافق	أوافق	أوافق	لا أوافق	لا أوافق	أوافق	لا أوافق	لا	لا	لا	لا
نعم	23	20 سنة أو أقل	غير ذلك	بكالوريوس	أنثى	مدينة	2000-4000 شيقل	الهندسة و تكنولوجيا المعلومات	الرابعة	لا يوجد أحد من أهلي مدخن, لا يوجد أحد من أصدقائي مدخن	أوافق	أوافق	أوافق	لا أوافق	أوافق	أوافق	لا أوافق	لا	لا	لا	لا
نعم	26	24 سنة أو أكثر	غير متزوج/ة	ماجستير	ذكر	قرية/بلدة	2000-4000 شيقل	الاداب (لغة عربية/ ترجمة/ لغة انجلزية/ إعلام ..........)	الثالثة	والدي مدخن, والدتي مدخنة, واحد أو أكثر من اخوتي و اخواتي مدخنين	أوافق	أوافق	أوافق	لا أوافق	أوافق	لا أعلم	لا أوافق	نعم	نعم	نعم	نعم	22	كل يوم	لا استخدم السجائر الالكترونية في الحرم الجامعي	خلال المواقف العصيبة	A. أستخدم السجائر الإلكترونية لأنها متوفرة/ميسورة التكلفة, B. أستخدم السجائر الإلكترونية لأنني أستطيع استخدامها في الأماكن التي لا يسمح فيها بتدخين السجائر التقليدية, C. أستخدم السجائر الإلكترونية لأنها قد تكون أقل ضرراً لي من تدخين السجائر التقليدية, D. أستخدم السجائر الإلكترونية لأنها قد تكون أقل ضررا من السجائر للناس الذين هم حولي, E. أستخدم السجائر الإلكترونية لأنها تأتي في النكهات التي أحبها…
نعم	21	21-23 سنة	غير متزوج/ة	بكالوريوس	أنثى	مدينة	2000-4000 شيقل	التجارة و الاقتصاد	الثالثة	واحد أو أكثر من اخوتي و اخواتي مدخنين	أوافق	أوافق	أوافق	لا أوافق	أوافق	لا أوافق	أوافق	لا	لا	نعم	لا
نعم	20	20 سنة أو أقل	غير متزوج/ة	بكالوريوس	أنثى	قرية/بلدة	أكثر من 4000 شيقل	التجارة و الاقتصاد	الثالثة	والدي مدخن, واحد أو أكثر من اخوتي و اخواتي مدخنين, لدي صديق واحدعلى الأقل مدخن, لا يوجد أحد من أصدقائي مدخن	لا أعلم	لا أعلم	لا أعلم	لا أعلم	لا أعلم	لا أعلم	لا أعلم	لا	لا	لا	لا
نعم	20	20 سنة أو أقل	غير متزوج/ة	بكالوريوس	أنثى	قرية/بلدة	2000-4000 شيقل	التجارة و الاقتصاد	الثالثة	واحد أو أكثر من اخوتي و اخواتي مدخنين, لا يوجد أحد من أصدقائي مدخن	لا أعلم	لا أعلم	لا أعلم	لا أعلم	لا أعلم	لا أعلم	لا أعلم	لا	لا	لا	لا
نعم	23	21-23 سنة	متزوج/ة	بكالوريوس	أنثى	قرية/بلدة	أقل من 2000 شيقل	الشريعة	الرابعة	واحد أو أكثر من اخوتي و اخواتي مدخنين	لا أعلم	أوافق	أوافق	لا أوافق	أوافق	أوافق	أوافق	نعم	لا	نعم	لا
نعم	23	21-23 سنة	غير متزوج/ة	ماجستير	ذكر	قرية/بلدة	2000-4000 شيقل	التربية	الثانية	والدي مدخن, لدي صديق واحدعلى الأقل مدخن	أوافق	أوافق	لا أعلم	لا أعلم	لا أوافق	لا أعلم	لا أوافق	لا	لا	لا	لا
نعم	22	21-23 سنة	غير متزوج/ة	بكالوريوس	أنثى	مدينة	2000-4000 شيقل	الاداب (لغة عربية/ ترجمة/ لغة انجلزية/ إعلام ..........)	الرابعة	والدي مدخن, لدي صديق واحدعلى الأقل مدخن	أوافق	أوافق	أوافق	لا أوافق	أوافق	لا أعلم	لا أعلم	نعم	لا	نعم	لا
نعم	21	21-23 سنة	غير متزوج/ة	بكالوريوس	أنثى	قرية/بلدة	2000-4000 شيقل	التربية	الرابعة	واحد أو أكثر من اخوتي و اخواتي مدخنين, لدي صديق واحدعلى الأقل مدخن	أوافق	أوافق	أوافق	لا أوافق	أوافق	لا أعلم	لا أعلم	لا	لا	لا	لا
نعم	25	24 سنة أو أكثر	متزوج/ة	ماجستير	ذكر	مدينة	أقل من 2000 شيقل	الاداب (لغة عربية/ ترجمة/ لغة انجلزية/ إعلام ..........)	السادسة	والدي مدخن, لدي صديق واحدعلى الأقل مدخن	أوافق	أوافق	أوافق	لا أوافق	أوافق	لا أوافق	لا أوافق	لا	لا	لا	لا
نعم	21	21-23 سنة	غير متزوج/ة	بكالوريوس	أنثى	مدينة	2000-4000 شيقل	الاداب (لغة عربية/ ترجمة/ لغة انجلزية/ إعلام ..........)	الرابعة	لدي صديق واحدعلى الأقل مدخن, لا يوجد أحد من أهلي مدخن	أوافق	لا أعلم	لا أعلم	لا أوافق	أوافق	أوافق	لا أعلم	نعم	لا	نعم	لا
نعم	21	21-23 سنة	غير ذلك	بكالوريوس	أنثى	قرية/بلدة	أكثر من 4000 شيقل	الاداب (لغة عربية/ ترجمة/ لغة انجلزية/ إعلام ..........)	الثالثة	والدي مدخن	أوافق	أوافق	أوافق	لا أوافق	لا أعلم	لا أوافق	لا أوافق	نعم	لا	لا	لا
نعم	19	20 سنة أو أقل	غير متزوج/ة	بكالوريوس	ذكر	قرية/بلدة	2000-4000 شيقل	التجارة و الاقتصاد	الاولى	لدي صديق واحدعلى الأقل مدخن, لا يوجد أحد من أهلي مدخن	أوافق	أوافق	أوافق	لا أوافق	أوافق	لا أوافق	لا أوافق	لا	لا	لا	لا
نعم	22	21-23 سنة	غير متزوج/ة	بكالوريوس	ذكر	مخيم	2000-4000 شيقل	العلوم الصحية (طب مخبري/تمريض/علاج طبيعي/علاج وظيفي/سمع و نطق/تخدير/قبالة/تروية قلبية/عناية تنفسية/تصوير طبي / تجميل و غيرها)	الرابعة	واحد أو أكثر من اخوتي و اخواتي مدخنين, لدي صديق واحدعلى الأقل مدخن	أوافق	أوافق	أوافق	لا أوافق	أوافق	لا أوافق	لا أوافق	لا	لا	لا	لا
نعم	21	21-23 سنة	غير متزوج/ة	بكالوريوس	أنثى	مدينة	2000-4000 شيقل	التجارة و الاقتصاد	الرابعة	والدي مدخن, والدتي مدخنة, واحد أو أكثر من اخوتي و اخواتي مدخنين	أوافق	أوافق	أوافق	لا أوافق	أوافق	لا أوافق	أوافق	لا	لا	لا	لا
نعم	21	21-23 سنة	غير متزوج/ة	بكالوريوس	أنثى	مدينة	2000-4000 شيقل	التجارة و الاقتصاد	الرابعة	والدي مدخن, واحد أو أكثر من اخوتي و اخواتي مدخنين, لدي صديق واحدعلى الأقل مدخن	لا أوافق	لا أوافق	لا أوافق	أوافق	أوافق	لا أوافق	لا أوافق	نعم	نعم	نعم	لا
نعم	19	20 سنة أو أقل	غير متزوج/ة	بكالوريوس	أنثى	مدينة	2000-4000 شيقل	الشريعة	الثانية	لا يوجد أحد من أهلي مدخن	أوافق	أوافق	أوافق	لا أوافق	أوافق	لا أعلم	لا أعلم	لا	لا	لا	لا
نعم	21	21-23 سنة	غير متزوج/ة	بكالوريوس	أنثى	قرية/بلدة	أكثر من 4000 شيقل	العلوم الصحية (طب مخبري/تمريض/علاج طبيعي/علاج وظيفي/سمع و نطق/تخدير/قبالة/تروية قلبية/عناية تنفسية/تصوير طبي / تجميل و غيرها)	الرابعة	والدي مدخن, واحد أو أكثر من اخوتي و اخواتي مدخنين, لا يوجد أحد من أصدقائي مدخن	أوافق	أوافق	أوافق	لا أوافق	أوافق	لا أوافق	أوافق	لا	لا	لا	لا
نعم	19	20 سنة أو أقل	غير متزوج/ة	بكالوريوس	أنثى	مدينة	أكثر من 4000 شيقل	الشريعة	الثانية	والدي مدخن	أوافق	أوافق	أوافق	لا أوافق	أوافق	لا أعلم	لا أعلم	لا	لا	لا	لا
نعم	21	21-23 سنة	غير ذلك	بكالوريوس	أنثى	قرية/بلدة	2000-4000 شيقل	الحقوق و القانون	الرابعة	واحد أو أكثر من اخوتي و اخواتي مدخنين, لدي صديق واحدعلى الأقل مدخن	أوافق	أوافق	أوافق	لا أوافق	أوافق	لا أوافق	لا أوافق	لا	لا	لا	لا
نعم	20	20 سنة أو أقل	غير متزوج/ة	بكالوريوس	ذكر	مدينة	2000-4000 شيقل	التجارة و الاقتصاد	الثانية	لا يوجد أحد من أهلي مدخن	أوافق	أوافق	أوافق	لا أوافق	لا أوافق	لا أوافق	أوافق	نعم	نعم	نعم	لا
نعم	21	21-23 سنة	غير ذلك	بكالوريوس	ذكر	قرية/بلدة	أكثر من 4000 شيقل	التجارة و الاقتصاد	الرابعة	والدي مدخن, لا يوجد أحد من أهلي مدخن	لا أوافق	لا أوافق	لا أوافق	أوافق	لا أوافق	لا أوافق	لا أوافق	نعم	نعم	نعم	نعم	19	مرة واحدة كل اسبوعين	داخل المباني	خلال ساعات الدراسة الجامعية	F. أستخدم السجائر الإلكترونية لأنها قد تساعدني في الإقلاع عن التدخين
نعم	21	21-23 سنة	غير متزوج/ة	بكالوريوس	ذكر	مدينة	2000-4000 شيقل	التجارة و الاقتصاد	الرابعة	لا يوجد أحد من أهلي مدخن	أوافق	أوافق	أوافق	لا أوافق	أوافق	أوافق	أوافق	لا	لا	لا	لا
نعم	21	21-23 سنة	غير متزوج/ة	بكالوريوس	أنثى	مدينة	2000-4000 شيقل	التجارة و الاقتصاد	الرابعة	واحد أو أكثر من اخوتي و اخواتي مدخنين	أوافق	أوافق	أوافق	لا أوافق	أوافق	لا أوافق	لا أعلم	لا	لا	لا	لا
نعم	21	21-23 سنة	غير متزوج/ة	بكالوريوس	ذكر	قرية/بلدة	2000-4000 شيقل	التجارة و الاقتصاد	الرابعة	والدي مدخن	لا أعلم	لا أعلم	لا أعلم	لا أعلم	أوافق	أوافق	أوافق	نعم	نعم	لا	لا
نعم	22	21-23 سنة	متزوج/ة	بكالوريوس	أنثى	مدينة	أكثر من 4000 شيقل	الشريعة	الخامسة	والدي مدخن, واحد أو أكثر من اخوتي و اخواتي مدخنين, لدي صديق واحدعلى الأقل مدخن	أوافق	أوافق	أوافق	لا أوافق	أوافق	لا أوافق	لا أوافق	لا	لا	لا	لا
نعم	22	21-23 سنة	غير متزوج/ة	بكالوريوس	أنثى	مدينة	أكثر من 4000 شيقل	الشريعة	الخامسة	والدتي مدخنة, واحد أو أكثر من اخوتي و اخواتي مدخنين, لدي صديق واحدعلى الأقل مدخن	أوافق	أوافق	أوافق	لا أوافق	أوافق	لا أوافق	لا أوافق	لا	لا	نعم	لا
نعم	20	20 سنة أو أقل	غير متزوج/ة	بكالوريوس	أنثى	قرية/بلدة	2000-4000 شيقل	طب الاسنان	الثالثة	لدي صديق واحدعلى الأقل مدخن	أوافق	أوافق	أوافق	لا أوافق	أوافق	لا أوافق	لا أوافق	لا	لا	لا	لا
نعم	20	20 سنة أو أقل	غير متزوج/ة	بكالوريوس	أنثى	قرية/بلدة	أكثر من 4000 شيقل	التجارة و الاقتصاد	الثانية	لا يوجد أحد من أهلي مدخن, لا يوجد أحد من أصدقائي مدخن	لا أعلم	أوافق	لا أعلم	لا أوافق	لا أوافق	لا أوافق	لا أعلم	نعم	لا	نعم	لا
نعم	19	20 سنة أو أقل	غير متزوج/ة	بكالوريوس	أنثى	قرية/بلدة	أقل من 2000 شيقل	التجارة و الاقتصاد	الثانية	واحد أو أكثر من اخوتي و اخواتي مدخنين	أوافق	أوافق	لا أعلم	لا أعلم	أوافق	أوافق	أوافق	لا	لا	لا	لا
نعم	19	20 سنة أو أقل	غير متزوج/ة	بكالوريوس	أنثى	قرية/بلدة	2000-4000 شيقل	التجارة و الاقتصاد	الثانية	لا يوجد أحد من أهلي مدخن, لا يوجد أحد من أصدقائي مدخن	أوافق	أوافق	أوافق	لا أوافق	أوافق	لا أعلم	لا أعلم	لا	لا	لا	لا
نعم	19	20 سنة أو أقل	غير متزوج/ة	بكالوريوس	أنثى	مدينة	أكثر من 4000 شيقل	الاداب (لغة عربية/ ترجمة/ لغة انجلزية/ إعلام ..........)	الثانية	لا يوجد أحد من أهلي مدخن	أوافق	أوافق	أوافق	لا أوافق	أوافق	لا أوافق	لا أوافق	لا	لا	لا	لا
نعم	21	21-23 سنة	غير متزوج/ة	بكالوريوس	أنثى	مدينة	أكثر من 4000 شيقل	الشريعة	الرابعة	لا يوجد أحد من أهلي مدخن	أوافق	أوافق	أوافق	لا أوافق	أوافق	لا أوافق	أوافق	لا	لا	لا	لا
نعم	21	21-23 سنة	غير متزوج/ة	بكالوريوس	أنثى	مدينة	2000-4000 شيقل	التجارة و الاقتصاد	الرابعة	والدي مدخن, لدي صديق واحدعلى الأقل مدخن	أوافق	أوافق	أوافق	لا أوافق	أوافق	لا أوافق	لا أعلم	لا	لا	لا	لا
نعم	21	21-23 سنة	غير متزوج/ة	بكالوريوس	ذكر	قرية/بلدة	2000-4000 شيقل	العلوم الصحية (طب مخبري/تمريض/علاج طبيعي/علاج وظيفي/سمع و نطق/تخدير/قبالة/تروية قلبية/عناية تنفسية/تصوير طبي / تجميل و غيرها)	الرابعة	والدي مدخن, واحد أو أكثر من اخوتي و اخواتي مدخنين, لدي صديق واحدعلى الأقل مدخن	أوافق	أوافق	أوافق	لا أوافق	أوافق	لا أوافق	لا أوافق	نعم	نعم	نعم	لا
نعم	20	20 سنة أو أقل	غير متزوج/ة	بكالوريوس	أنثى	مدينة	2000-4000 شيقل	الاداب (لغة عربية/ ترجمة/ لغة انجلزية/ إعلام ..........)	الثالثة	والدي مدخن	أوافق	أوافق	لا أعلم	لا أوافق	أوافق	لا أعلم	لا أعلم	لا	لا	لا	لا
نعم	20	21-23 سنة	غير متزوج/ة	بكالوريوس	ذكر	قرية/بلدة	أكثر من 4000 شيقل	التجارة و الاقتصاد	الثانية	لا يوجد أحد من أهلي مدخن	أوافق	أوافق	أوافق	لا أوافق	أوافق	أوافق	أوافق	نعم	نعم	نعم	نعم	17	مرتين في الاسبوع	في الهواء الطلق	غير ذلك	A. أستخدم السجائر الإلكترونية لأنها متوفرة/ميسورة التكلفة, B. أستخدم السجائر الإلكترونية لأنني أستطيع استخدامها في الأماكن التي لا يسمح فيها بتدخين السجائر التقليدية, C. أستخدم السجائر الإلكترونية لأنها قد تكون أقل ضرراً لي من تدخين السجائر التقليدية, D. أستخدم السجائر الإلكترونية لأنها قد تكون أقل ضررا من السجائر للناس الذين هم حولي, E. أستخدم السجائر الإلكترونية لأنها تأتي في النكهات التي أحبها…
نعم	22	21-23 سنة	غير متزوج/ة	بكالوريوس	أنثى	مدينة	2000-4000 شيقل	التجارة و الاقتصاد	الخامسة	والدي مدخن, والدتي مدخنة, واحد أو أكثر من اخوتي و اخواتي مدخنين, لدي صديق واحدعلى الأقل مدخن	أوافق	أوافق	أوافق	لا أوافق	أوافق	لا أوافق	أوافق	لا	لا	لا	لا
نعم	20	20 سنة أو أقل	غير متزوج/ة	بكالوريوس	أنثى	مدينة	2000-4000 شيقل	الاداب (لغة عربية/ ترجمة/ لغة انجلزية/ إعلام ..........)	الثالثة	والدي مدخن, والدتي مدخنة, واحد أو أكثر من اخوتي و اخواتي مدخنين	أوافق	أوافق	أوافق	لا أوافق	أوافق	لا أوافق	لا أوافق	نعم	لا	نعم	لا
نعم	19	20 سنة أو أقل	غير ذلك	بكالوريوس	أنثى	قرية/بلدة	2000-4000 شيقل	التجارة و الاقتصاد	الثانية	لا يوجد أحد من أهلي مدخن, لا يوجد أحد من أصدقائي مدخن	أوافق	أوافق	أوافق	لا أوافق	أوافق	لا أعلم	أوافق	لا	لا	لا	لا
نعم	22	21-23 سنة	غير متزوج/ة	بكالوريوس	أنثى	قرية/بلدة	أقل من 2000 شيقل	الشريعة	الخامسة	والدي مدخن, واحد أو أكثر من اخوتي و اخواتي مدخنين	أوافق	أوافق	أوافق	لا أوافق	أوافق	لا أوافق	لا أوافق	لا	لا	لا	لا
نعم	36	24 سنة أو أكثر	متزوج/ة	دكتوراة	ذكر	مدينة	أكثر من 4000 شيقل	الهندسة و تكنولوجيا المعلومات	السادسة	لا يوجد أحد من أهلي مدخن, لا يوجد أحد من أصدقائي مدخن	أوافق	أوافق	أوافق	لا أوافق	أوافق	أوافق	لا أوافق	لا	لا	لا	لا
نعم	22	21-23 سنة	غير متزوج/ة	بكالوريوس	ذكر	قرية/بلدة	أكثر من 4000 شيقل	التربية	الثالثة	واحد أو أكثر من اخوتي و اخواتي مدخنين, لدي صديق واحدعلى الأقل مدخن	أوافق	أوافق	أوافق	لا أوافق	أوافق	لا أوافق	أوافق	نعم	نعم	نعم	نعم	22	كل يوم	في داخل المباني و في الهواء الطلق	غير ذلك	A. أستخدم السجائر الإلكترونية لأنها متوفرة/ميسورة التكلفة, B. أستخدم السجائر الإلكترونية لأنني أستطيع استخدامها في الأماكن التي لا يسمح فيها بتدخين السجائر التقليدية, F. أستخدم السجائر الإلكترونية لأنها قد تساعدني في الإقلاع عن التدخين, G. أستخدم السجائر الإلكترونية لأن لا رائحة لها
نعم	20	20 سنة أو أقل	غير متزوج/ة	بكالوريوس	أنثى	مدينة	أكثر من 4000 شيقل	التجارة و الاقتصاد	الثالثة	والدي مدخن, واحد أو أكثر من اخوتي و اخواتي مدخنين, لدي صديق واحدعلى الأقل مدخن	أوافق	أوافق	لا أعلم	لا أوافق	لا أوافق	أوافق	لا أوافق	نعم	لا	لا	نعم	19	كل يوم	في داخل المباني و في الهواء الطلق	خلال المواقف العصيبة	C. أستخدم السجائر الإلكترونية لأنها قد تكون أقل ضرراً لي من تدخين السجائر التقليدية, E. أستخدم السجائر الإلكترونية لأنها تأتي في النكهات التي أحبها, F. أستخدم السجائر الإلكترونية لأنها قد تساعدني في الإقلاع عن التدخين
نعم	21	21-23 سنة	غير متزوج/ة	بكالوريوس	ذكر	قرية/بلدة	أكثر من 4000 شيقل	العلوم الصحية (طب مخبري/تمريض/علاج طبيعي/علاج وظيفي/سمع و نطق/تخدير/قبالة/تروية قلبية/عناية تنفسية/تصوير طبي / تجميل و غيرها)	الرابعة	والدي مدخن, لدي صديق واحدعلى الأقل مدخن, لا يوجد أحد من أهلي مدخن	أوافق	أوافق	لا أعلم	لا أوافق	أوافق	أوافق	أوافق	نعم	لا	نعم	لا
نعم	18	20 سنة أو أقل	غير متزوج/ة	بكالوريوس	أنثى	مدينة	2000-4000 شيقل	الشريعة	الثانية	والدي مدخن	أوافق	أوافق	أوافق	لا أوافق	أوافق	لا أوافق	لا أعلم	لا	لا	لا	لا
نعم	21	21-23 سنة	غير متزوج/ة	بكالوريوس	أنثى	مدينة	2000-4000 شيقل	التربية	الثالثة	والدي مدخن, واحد أو أكثر من اخوتي و اخواتي مدخنين, لدي صديق واحدعلى الأقل مدخن	لا أعلم	أوافق	لا أعلم	لا أوافق	أوافق	أوافق	لا أوافق	لا	لا	نعم	لا
نعم	18	20 سنة أو أقل	غير متزوج/ة	بكالوريوس	أنثى	مدينة	2000-4000 شيقل	الحقوق و القانون	الثانية	والدي مدخن, واحد أو أكثر من اخوتي و اخواتي مدخنين	أوافق	أوافق	أوافق	لا أعلم	أوافق	لا أوافق	لا أعلم	لا	لا	لا	لا
نعم	21	21-23 سنة	غير متزوج/ة	بكالوريوس	ذكر	مدينة	أكثر من 4000 شيقل	التربية	الثالثة	واحد أو أكثر من اخوتي و اخواتي مدخنين, لدي صديق واحدعلى الأقل مدخن	أوافق	أوافق	أوافق	لا أوافق	أوافق	لا أوافق	لا أوافق	نعم	نعم	لا	لا
نعم	18	20 سنة أو أقل	غير متزوج/ة	بكالوريوس	أنثى	مخيم	2000-4000 شيقل	الاداب (لغة عربية/ ترجمة/ لغة انجلزية/ إعلام ..........)	الثانية	واحد أو أكثر من اخوتي و اخواتي مدخنين, لدي صديق واحدعلى الأقل مدخن	أوافق	أوافق	أوافق	لا أوافق	أوافق	لا أعلم	أوافق	نعم	لا	نعم	نعم	18	مرة واحدة في الشهر	لا استخدم السجائر الالكترونية في الحرم الجامعي	غير ذلك	A. أستخدم السجائر الإلكترونية لأنها متوفرة/ميسورة التكلفة, E. أستخدم السجائر الإلكترونية لأنها تأتي في النكهات التي أحبها
نعم	20	20 سنة أو أقل	غير متزوج/ة	بكالوريوس	أنثى	قرية/بلدة	2000-4000 شيقل	الاداب (لغة عربية/ ترجمة/ لغة انجلزية/ إعلام ..........)	الرابعة	والدي مدخن, واحد أو أكثر من اخوتي و اخواتي مدخنين, لا يوجد أحد من أصدقائي مدخن	أوافق	أوافق	أوافق	لا أوافق	أوافق	لا أوافق	لا أوافق	لا	لا	لا	لا
نعم	23	21-23 سنة	غير متزوج/ة	بكالوريوس	ذكر	قرية/بلدة	أكثر من 4000 شيقل	العلوم الصحية (طب مخبري/تمريض/علاج طبيعي/علاج وظيفي/سمع و نطق/تخدير/قبالة/تروية قلبية/عناية تنفسية/تصوير طبي / تجميل و غيرها)	الرابعة	لدي صديق واحدعلى الأقل مدخن, لا يوجد أحد من أهلي مدخن	لا أوافق	أوافق	أوافق	أوافق	أوافق	أوافق	أوافق	نعم	نعم	لا	لا
نعم	20	20 سنة أو أقل	غير متزوج/ة	بكالوريوس	أنثى	قرية/بلدة	أكثر من 4000 شيقل	الاداب (لغة عربية/ ترجمة/ لغة انجلزية/ إعلام ..........)	الرابعة	لا يوجد أحد من أهلي مدخن, لا يوجد أحد من أصدقائي مدخن	أوافق	أوافق	أوافق	لا أوافق	أوافق	لا أوافق	لا أوافق	لا	لا	لا	لا
نعم	24	24 سنة أو أكثر	غير متزوج/ة	ماجستير	أنثى	قرية/بلدة	2000-4000 شيقل	الاداب (لغة عربية/ ترجمة/ لغة انجلزية/ إعلام ..........)	الثانية	واحد أو أكثر من اخوتي و اخواتي مدخنين	أوافق	أوافق	أوافق	لا أوافق	أوافق	لا أوافق	لا أوافق	لا	لا	لا	لا
نعم	24	24 سنة أو أكثر	غير متزوج/ة	ماجستير	ذكر	قرية/بلدة	أكثر من 4000 شيقل	التجارة و الاقتصاد	السادسة	والدي مدخن, لدي صديق واحدعلى الأقل مدخن	أوافق	أوافق	أوافق	لا أوافق	أوافق	لا أعلم	لا أعلم	لا	لا	لا	لا
نعم	21	21-23 سنة	غير متزوج/ة	بكالوريوس	ذكر	قرية/بلدة	أكثر من 4000 شيقل	الاداب (لغة عربية/ ترجمة/ لغة انجلزية/ إعلام ..........)	الرابعة	والدي مدخن, واحد أو أكثر من اخوتي و اخواتي مدخنين, لدي صديق واحدعلى الأقل مدخن	أوافق	أوافق	أوافق	لا أوافق	أوافق	لا أعلم	أوافق	لا	لا	نعم	لا
نعم	21	21-23 سنة	غير متزوج/ة	بكالوريوس	ذكر	قرية/بلدة	أكثر من 4000 شيقل	التجارة و الاقتصاد	الرابعة	والدي مدخن, واحد أو أكثر من اخوتي و اخواتي مدخنين, لدي صديق واحدعلى الأقل مدخن	أوافق	أوافق	لا أعلم	لا أوافق	أوافق	لا أوافق	لا أعلم	لا	لا	لا	لا
نعم	21	21-23 سنة	غير متزوج/ة	بكالوريوس	أنثى	قرية/بلدة	أكثر من 4000 شيقل	العلوم الصحية (طب مخبري/تمريض/علاج طبيعي/علاج وظيفي/سمع و نطق/تخدير/قبالة/تروية قلبية/عناية تنفسية/تصوير طبي / تجميل و غيرها)	الرابعة	والدي مدخن	أوافق	أوافق	أوافق	لا أوافق	أوافق	أوافق	لا أوافق	لا	لا	لا	لا
نعم	22	21-23 سنة	غير متزوج/ة	بكالوريوس	أنثى	مدينة	2000-4000 شيقل	العلوم الصحية (طب مخبري/تمريض/علاج طبيعي/علاج وظيفي/سمع و نطق/تخدير/قبالة/تروية قلبية/عناية تنفسية/تصوير طبي / تجميل و غيرها)	الخامسة	واحد أو أكثر من اخوتي و اخواتي مدخنين	أوافق	أوافق	أوافق	لا أوافق	أوافق	لا أوافق	لا أوافق	لا	لا	لا	لا
نعم	23	21-23 سنة	غير متزوج/ة	ماجستير	ذكر	مدينة	أكثر من 4000 شيقل	العلوم الصحية (طب مخبري/تمريض/علاج طبيعي/علاج وظيفي/سمع و نطق/تخدير/قبالة/تروية قلبية/عناية تنفسية/تصوير طبي / تجميل و غيرها)	الخامسة	والدي مدخن	أوافق	أوافق	أوافق	لا أوافق	لا أعلم	لا أعلم	لا أعلم	لا	لا	لا	لا
نعم	19	20 سنة أو أقل	غير متزوج/ة	بكالوريوس	أنثى	قرية/بلدة	2000-4000 شيقل	الهندسة و تكنولوجيا المعلومات	الثانية	واحد أو أكثر من اخوتي و اخواتي مدخنين	أوافق	أوافق	أوافق	لا أوافق	أوافق	أوافق	أوافق	لا	لا	لا	لا
نعم	19	20 سنة أو أقل	غير متزوج/ة	بكالوريوس	أنثى	قرية/بلدة	2000-4000 شيقل	الحقوق و القانون	الثالثة	والدي مدخن, واحد أو أكثر من اخوتي و اخواتي مدخنين, لدي صديق واحدعلى الأقل مدخن	أوافق	أوافق	لا أعلم	لا أوافق	أوافق	لا أوافق	لا أوافق	لا	لا	لا	لا
نعم	22	21-23 سنة	غير ذلك	بكالوريوس	ذكر	مدينة	2000-4000 شيقل	التربية	الخامسة	واحد أو أكثر من اخوتي و اخواتي مدخنين	أوافق	أوافق	أوافق	لا أوافق	أوافق	لا أوافق	أوافق	لا	لا	لا	لا
نعم	23	21-23 سنة	غير متزوج/ة	بكالوريوس	أنثى	مدينة	2000-4000 شيقل	العلوم الصحية (طب مخبري/تمريض/علاج طبيعي/علاج وظيفي/سمع و نطق/تخدير/قبالة/تروية قلبية/عناية تنفسية/تصوير طبي / تجميل و غيرها)	الرابعة	والدي مدخن, والدتي مدخنة, واحد أو أكثر من اخوتي و اخواتي مدخنين, لدي صديق واحدعلى الأقل مدخن	أوافق	أوافق	أوافق	لا أوافق	أوافق	لا أوافق	لا أوافق	نعم	نعم	نعم	نعم	17	مرة واحدة في الاسبوع	في الهواء الطلق	غير ذلك	A. أستخدم السجائر الإلكترونية لأنها متوفرة/ميسورة التكلفة, E. أستخدم السجائر الإلكترونية لأنها تأتي في النكهات التي أحبها
نعم	22	21-23 سنة	غير متزوج/ة	بكالوريوس	ذكر	مدينة	2000-4000 شيقل	الهندسة و تكنولوجيا المعلومات	الخامسة	لدي صديق واحدعلى الأقل مدخن, لا يوجد أحد من أهلي مدخن	أوافق	أوافق	أوافق	لا أوافق	أوافق	لا أعلم	أوافق	لا	لا	نعم	نعم	22	مرة واحدة في الاسبوع	في الهواء الطلق	خلال المواقف و المناسبات الاجتماعية	H. أستخدم السجائر الإلكترونية لأن أصدقائي يستخدمونها
نعم	19	20 سنة أو أقل	غير متزوج/ة	بكالوريوس	أنثى	قرية/بلدة	2000-4000 شيقل	التربية	الثانية	لا يوجد أحد من أهلي مدخن, لا يوجد أحد من أصدقائي مدخن	أوافق	أوافق	أوافق	لا أعلم	أوافق	لا أوافق	أوافق	لا	لا	لا	لا
نعم	21	21-23 سنة	غير متزوج/ة	بكالوريوس	أنثى	قرية/بلدة	2000-4000 شيقل	العلوم الصحية (طب مخبري/تمريض/علاج طبيعي/علاج وظيفي/سمع و نطق/تخدير/قبالة/تروية قلبية/عناية تنفسية/تصوير طبي / تجميل و غيرها)	الرابعة	واحد أو أكثر من اخوتي و اخواتي مدخنين	أوافق	أوافق	أوافق	لا أوافق	أوافق	أوافق	لا أوافق	لا	لا	لا	لا
نعم	23	21-23 سنة	غير متزوج/ة	بكالوريوس	أنثى	قرية/بلدة	أقل من 2000 شيقل	التربية	الرابعة	والدي مدخن, لدي صديق واحدعلى الأقل مدخن	أوافق	لا أعلم	أوافق	لا أوافق	أوافق	لا أعلم	لا أعلم	لا	لا	لا	لا
نعم	20	20 سنة أو أقل	غير متزوج/ة	بكالوريوس	أنثى	مدينة	2000-4000 شيقل	الاداب (لغة عربية/ ترجمة/ لغة انجلزية/ إعلام ..........)	الثانية	لدي صديق واحدعلى الأقل مدخن	أوافق	أوافق	أوافق	لا أوافق	لا أوافق	أوافق	لا أوافق	نعم	نعم	نعم	لا
نعم	18	20 سنة أو أقل	غير متزوج/ة	بكالوريوس	أنثى	مدينة	2000-4000 شيقل	التجارة و الاقتصاد	الاولى	والدي مدخن, واحد أو أكثر من اخوتي و اخواتي مدخنين	أوافق	أوافق	أوافق	لا أوافق	لا أوافق	لا أعلم	لا أعلم	لا	لا	لا	لا
نعم	23	21-23 سنة	غير متزوج/ة	بكالوريوس	أنثى	مدينة	أكثر من 4000 شيقل	الاداب (لغة عربية/ ترجمة/ لغة انجلزية/ إعلام ..........)	الخامسة	والدي مدخن, واحد أو أكثر من اخوتي و اخواتي مدخنين, لدي صديق واحدعلى الأقل مدخن	أوافق	أوافق	أوافق	لا أوافق	أوافق	لا أوافق	لا أوافق	نعم	لا	نعم	نعم	19	مرة واحدة كل اسبوعين	لا استخدم السجائر الالكترونية في الحرم الجامعي	خلال المواقف و المناسبات الاجتماعية	E. أستخدم السجائر الإلكترونية لأنها تأتي في النكهات التي أحبها
نعم	22	21-23 سنة	غير متزوج/ة	بكالوريوس	أنثى	مدينة	أكثر من 4000 شيقل	الاداب (لغة عربية/ ترجمة/ لغة انجلزية/ إعلام ..........)	الرابعة	واحد أو أكثر من اخوتي و اخواتي مدخنين	أوافق	أوافق	أوافق	لا أوافق	لا أوافق	أوافق	لا أعلم	لا	لا	لا	لا
نعم	20	20 سنة أو أقل	متزوج/ة	بكالوريوس	أنثى	قرية/بلدة	2000-4000 شيقل	التربية	الرابعة	لا يوجد أحد من أهلي مدخن, لا يوجد أحد من أصدقائي مدخن	أوافق	لا أعلم	لا أعلم	لا أوافق	أوافق	لا أعلم	لا أعلم	لا	لا	لا	لا
نعم	22	21-23 سنة	غير متزوج/ة	بكالوريوس	أنثى	مدينة	2000-4000 شيقل	الاداب (لغة عربية/ ترجمة/ لغة انجلزية/ إعلام ..........)	الرابعة	والدي مدخن	أوافق	أوافق	أوافق	لا أوافق	أوافق	أوافق	أوافق	نعم	لا	نعم	نعم	20	مرتين في الاسبوع	لا استخدم السجائر الالكترونية في الحرم الجامعي	خلال المواقف العصيبة	D. أستخدم السجائر الإلكترونية لأنها قد تكون أقل ضررا من السجائر للناس الذين هم حولي
نعم	21	21-23 سنة	غير متزوج/ة	بكالوريوس	أنثى	قرية/بلدة	2000-4000 شيقل	الحقوق و القانون	الرابعة	واحد أو أكثر من اخوتي و اخواتي مدخنين, لا يوجد أحد من أصدقائي مدخن	أوافق	أوافق	أوافق	لا أوافق	أوافق	أوافق	أوافق	لا	لا	نعم	لا
نعم	23	21-23 سنة	غير متزوج/ة	بكالوريوس	أنثى	مدينة	أكثر من 4000 شيقل	الاداب (لغة عربية/ ترجمة/ لغة انجلزية/ إعلام ..........)	الرابعة	والدي مدخن, لدي صديق واحدعلى الأقل مدخن	أوافق	أوافق	لا أعلم	لا أعلم	أوافق	لا أوافق	لا أعلم	نعم	لا	نعم	لا
نعم	21	21-23 سنة	غير متزوج/ة	بكالوريوس	أنثى	مدينة	أكثر من 4000 شيقل	الشريعة	الرابعة	والدتي مدخنة, لدي صديق واحدعلى الأقل مدخن	أوافق	لا أعلم	لا أعلم	لا أوافق	لا أوافق	لا أوافق	لا أوافق	نعم	لا	نعم	نعم	18	مرة واحدة في الشهر	لا استخدم السجائر الالكترونية في الحرم الجامعي	خلال ساعات الدراسة الجامعية	A. أستخدم السجائر الإلكترونية لأنها متوفرة/ميسورة التكلفة, D. أستخدم السجائر الإلكترونية لأنها قد تكون أقل ضررا من السجائر للناس الذين هم حولي, E. أستخدم السجائر الإلكترونية لأنها تأتي في النكهات التي أحبها, G. أستخدم السجائر الإلكترونية لأن لا رائحة لها
نعم	23	21-23 سنة	غير متزوج/ة	بكالوريوس	أنثى	مدينة	أكثر من 4000 شيقل	الاداب (لغة عربية/ ترجمة/ لغة انجلزية/ إعلام ..........)	الرابعة	واحد أو أكثر من اخوتي و اخواتي مدخنين, لدي صديق واحدعلى الأقل مدخن	أوافق	أوافق	أوافق	لا أوافق	لا أوافق	لا أوافق	لا أوافق	نعم	لا	نعم	لا
نعم	23	21-23 سنة	غير متزوج/ة	بكالوريوس	أنثى	مدينة	أكثر من 4000 شيقل	الاداب (لغة عربية/ ترجمة/ لغة انجلزية/ إعلام ..........)	الرابعة	واحد أو أكثر من اخوتي و اخواتي مدخنين, لدي صديق واحدعلى الأقل مدخن	أوافق	أوافق	أوافق	لا أوافق	أوافق	أوافق	لا أوافق	لا	لا	نعم	لا
نعم	19	20 سنة أو أقل	غير متزوج/ة	بكالوريوس	أنثى	قرية/بلدة	أكثر من 4000 شيقل	التجارة و الاقتصاد	الثانية	واحد أو أكثر من اخوتي و اخواتي مدخنين	أوافق	أوافق	أوافق	لا أوافق	أوافق	لا أعلم	لا أعلم	لا	لا	لا	لا
نعم	19	20 سنة أو أقل	غير متزوج/ة	بكالوريوس	أنثى	قرية/بلدة	أكثر من 4000 شيقل	التربية	الثانية	والدي مدخن, واحد أو أكثر من اخوتي و اخواتي مدخنين, لدي صديق واحدعلى الأقل مدخن	أوافق	أوافق	أوافق	لا أوافق	أوافق	لا أوافق	لا أوافق	لا	لا	لا	لا
نعم	21	21-23 سنة	غير متزوج/ة	بكالوريوس	ذكر	مدينة	أكثر من 4000 شيقل	الشريعة	الثالثة	واحد أو أكثر من اخوتي و اخواتي مدخنين, لدي صديق واحدعلى الأقل مدخن	أوافق	أوافق	أوافق	لا أوافق	أوافق	أوافق	لا أعلم	نعم	نعم	نعم	لا
نعم	26	24 سنة أو أكثر	غير متزوج/ة	ماجستير	ذكر	مدينة	2000-4000 شيقل	التجارة و الاقتصاد	الاولى	والدي مدخن, واحد أو أكثر من اخوتي و اخواتي مدخنين	أوافق	أوافق	أوافق	لا أوافق	أوافق	لا أوافق	أوافق	نعم	لا	نعم	نعم	17	مرة واحدة في الشهر	في داخل المباني و في الهواء الطلق	خلال المواقف و المناسبات الاجتماعية	A. أستخدم السجائر الإلكترونية لأنها متوفرة/ميسورة التكلفة, B. أستخدم السجائر الإلكترونية لأنني أستطيع استخدامها في الأماكن التي لا يسمح فيها بتدخين السجائر التقليدية, C. أستخدم السجائر الإلكترونية لأنها قد تكون أقل ضرراً لي من تدخين السجائر التقليدية, D. أستخدم السجائر الإلكترونية لأنها قد تكون أقل ضررا من السجائر للناس الذين هم حولي, E. أستخدم السجائر الإلكترونية لأنها تأتي في النكهات التي أحبها…
نعم	21	21-23 سنة	غير متزوج/ة	بكالوريوس	ذكر	قرية/بلدة	2000-4000 شيقل	الشريعة	الرابعة	لدي صديق واحدعلى الأقل مدخن	أوافق	أوافق	أوافق	لا أوافق	لا أوافق	لا أوافق	لا أوافق	نعم	نعم	لا	لا
نعم	18	20 سنة أو أقل	غير متزوج/ة	بكالوريوس	أنثى	قرية/بلدة	أكثر من 4000 شيقل	الاداب (لغة عربية/ ترجمة/ لغة انجلزية/ إعلام ..........)	الثانية	والدي مدخن	أوافق	أوافق	أوافق	لا أوافق	أوافق	لا أوافق	لا أوافق	لا	لا	لا	لا
نعم	21	21-23 سنة	غير متزوج/ة	بكالوريوس	أنثى	مدينة	2000-4000 شيقل	الاداب (لغة عربية/ ترجمة/ لغة انجلزية/ إعلام ..........)	الرابعة	واحد أو أكثر من اخوتي و اخواتي مدخنين	أوافق	أوافق	لا أعلم	لا أوافق	أوافق	أوافق	أوافق	نعم	لا	نعم	لا
نعم	18	20 سنة أو أقل	غير متزوج/ة	بكالوريوس	ذكر	قرية/بلدة	أكثر من 4000 شيقل	الطب البشري	الاولى	والدي مدخن, واحد أو أكثر من اخوتي و اخواتي مدخنين, لدي صديق واحدعلى الأقل مدخن	أوافق	أوافق	أوافق	لا أوافق	أوافق	لا أوافق	لا أوافق	نعم	نعم	لا	لا
نعم	18	20 سنة أو أقل	غير متزوج/ة	بكالوريوس	ذكر	قرية/بلدة	أكثر من 4000 شيقل	الطب البشري	الاولى	لدي صديق واحدعلى الأقل مدخن, لا يوجد أحد من أهلي مدخن	أوافق	أوافق	أوافق	لا أوافق	أوافق	لا أوافق	لا أعلم	لا	لا	لا	لا
نعم	18	20 سنة أو أقل	غير متزوج/ة	بكالوريوس	أنثى	قرية/بلدة	أقل من 2000 شيقل	الطب البشري	الاولى	والدي مدخن	أوافق	أوافق	أوافق	لا أوافق	أوافق	لا أوافق	لا أوافق	نعم	لا	لا	لا
نعم	19	20 سنة أو أقل	غير متزوج/ة	بكالوريوس	أنثى	مدينة	أكثر من 4000 شيقل	الطب البشري	الاولى	لا يوجد أحد من أهلي مدخن, لا يوجد أحد من أصدقائي مدخن	أوافق	أوافق	أوافق	لا أوافق	أوافق	لا أوافق	لا أوافق	لا	لا	لا	لا
نعم	18	20 سنة أو أقل	غير متزوج/ة	بكالوريوس	أنثى	مدينة	أكثر من 4000 شيقل	الطب البشري	الاولى	والدي مدخن	أوافق	أوافق	أوافق	لا أوافق	لا أعلم	أوافق	لا أوافق	نعم	لا	نعم	نعم	17	مرة واحدة في الاسبوع	لا استخدم السجائر الالكترونية في الحرم الجامعي	خلال المواقف العصيبة	E. أستخدم السجائر الإلكترونية لأنها تأتي في النكهات التي أحبها, H. أستخدم السجائر الإلكترونية لأن أصدقائي يستخدمونها, I. أستخدم السجائر الإلكترونية لأنني أبدورائعا عند استخدامها
نعم	19	20 سنة أو أقل	غير متزوج/ة	بكالوريوس	أنثى	مدينة	أكثر من 4000 شيقل	الطب البشري	الاولى	لا يوجد أحد من أهلي مدخن, لا يوجد أحد من أصدقائي مدخن	أوافق	أوافق	أوافق	لا أوافق	أوافق	أوافق	لا أعلم	لا	لا	لا	لا
نعم	20	20 سنة أو أقل	غير متزوج/ة	بكالوريوس	أنثى	مدينة	2000-4000 شيقل	الطب البشري	الاولى	واحد أو أكثر من اخوتي و اخواتي مدخنين	أوافق	لا أعلم	لا أعلم	لا أوافق	أوافق	لا أوافق	لا أوافق	لا	لا	لا	لا
نعم	17	20 سنة أو أقل	غير متزوج/ة	بكالوريوس	ذكر	مدينة	أكثر من 4000 شيقل	الطب البشري	الاولى	والدي مدخن, لدي صديق واحدعلى الأقل مدخن	أوافق	أوافق	لا أعلم	لا أوافق	أوافق	أوافق	لا أوافق	لا	لا	لا	لا
نعم	18	20 سنة أو أقل	غير ذلك	بكالوريوس	ذكر	مدينة	أكثر من 4000 شيقل	الطب البشري	الاولى	والدي مدخن, لدي صديق واحدعلى الأقل مدخن	أوافق	أوافق	لا أعلم	لا أوافق	أوافق	لا أوافق	لا أوافق	لا	لا	لا	لا
نعم	18	20 سنة أو أقل	غير متزوج/ة	بكالوريوس	أنثى	مدينة	أكثر من 4000 شيقل	الطب البشري	الاولى	والدي مدخن	أوافق	أوافق	أوافق	لا أوافق	أوافق	لا أوافق	لا أعلم	لا	لا	لا	لا
نعم	20	20 سنة أو أقل	غير متزوج/ة	بكالوريوس	أنثى	مدينة	أكثر من 4000 شيقل	الاداب (لغة عربية/ ترجمة/ لغة انجلزية/ إعلام ..........)	الثالثة	لدي صديق واحدعلى الأقل مدخن	أوافق	أوافق	أوافق	لا أوافق	أوافق	لا أوافق	لا أوافق	لا	لا	لا	لا
نعم	20	20 سنة أو أقل	غير متزوج/ة	بكالوريوس	أنثى	قرية/بلدة	أكثر من 4000 شيقل	العلوم الصحية (طب مخبري/تمريض/علاج طبيعي/علاج وظيفي/سمع و نطق/تخدير/قبالة/تروية قلبية/عناية تنفسية/تصوير طبي / تجميل و غيرها)	الثالثة	واحد أو أكثر من اخوتي و اخواتي مدخنين	أوافق	أوافق	أوافق	لا أوافق	أوافق	لا أوافق	لا أوافق	لا	لا	لا	لا
نعم	21	21-23 سنة	غير متزوج/ة	بكالوريوس	أنثى	قرية/بلدة	أكثر من 4000 شيقل	الطب البشري	الرابعة	والدي مدخن, لدي صديق واحدعلى الأقل مدخن	أوافق	أوافق	أوافق	لا أوافق	أوافق	لا أوافق	لا أعلم	لا	لا	لا	لا
نعم	20	20 سنة أو أقل	غير متزوج/ة	بكالوريوس	أنثى	قرية/بلدة	2000-4000 شيقل	الطب البشري	الثانية	والدي مدخن	أوافق	أوافق	لا أعلم	لا أوافق	أوافق	أوافق	لا أعلم	لا	لا	لا	لا
نعم	23	21-23 سنة	غير متزوج/ة	بكالوريوس	ذكر	مدينة	2000-4000 شيقل	العلوم الصحية (طب مخبري/تمريض/علاج طبيعي/علاج وظيفي/سمع و نطق/تخدير/قبالة/تروية قلبية/عناية تنفسية/تصوير طبي / تجميل و غيرها)	الرابعة	والدي مدخن	أوافق	أوافق	أوافق	لا أوافق	أوافق	أوافق	أوافق	نعم	نعم	لا	لا
نعم	26	24 سنة أو أكثر	متزوج/ة	بكالوريوس	ذكر	قرية/بلدة	2000-4000 شيقل	الشريعة	الرابعة	لدي صديق واحدعلى الأقل مدخن, لا يوجد أحد من أهلي مدخن	أوافق	أوافق	أوافق	لا أوافق	أوافق	لا أوافق	لا أوافق	نعم	نعم	لا	لا
نعم	21	21-23 سنة	غير متزوج/ة	بكالوريوس	ذكر	مدينة	2000-4000 شيقل	العلوم الصحية (طب مخبري/تمريض/علاج طبيعي/علاج وظيفي/سمع و نطق/تخدير/قبالة/تروية قلبية/عناية تنفسية/تصوير طبي / تجميل و غيرها)	الرابعة	لدي صديق واحدعلى الأقل مدخن	لا أعلم	أوافق	لا أوافق	لا أعلم	لا أوافق	أوافق	أوافق	نعم	لا	نعم	لا
نعم	20	20 سنة أو أقل	غير متزوج/ة	بكالوريوس	أنثى	مدينة	2000-4000 شيقل	الاداب (لغة عربية/ ترجمة/ لغة انجلزية/ إعلام ..........)	الثالثة	والدي مدخن, لا يوجد أحد من أصدقائي مدخن	أوافق	أوافق	لا أعلم	لا أوافق	أوافق	لا أعلم	أوافق	لا	لا	لا	لا
نعم	19	20 سنة أو أقل	غير متزوج/ة	بكالوريوس	أنثى	مدينة	2000-4000 شيقل	التجارة و الاقتصاد	الثانية	واحد أو أكثر من اخوتي و اخواتي مدخنين	أوافق	أوافق	أوافق	لا أوافق	أوافق	لا أوافق	لا أوافق	لا	لا	لا	لا
نعم	19	20 سنة أو أقل	غير متزوج/ة	بكالوريوس	أنثى	قرية/بلدة	2000-4000 شيقل	الاداب (لغة عربية/ ترجمة/ لغة انجلزية/ إعلام ..........)	الثانية	لا يوجد أحد من أهلي مدخن	أوافق	أوافق	أوافق	لا أوافق	أوافق	لا أوافق	لا أوافق	لا	لا	لا	لا
نعم	23	21-23 سنة	غير متزوج/ة	بكالوريوس	أنثى	قرية/بلدة	2000-4000 شيقل	الحقوق و القانون	الرابعة	والدي مدخن, والدتي مدخنة, واحد أو أكثر من اخوتي و اخواتي مدخنين, لدي صديق واحدعلى الأقل مدخن	أوافق	أوافق	أوافق	لا أوافق	أوافق	أوافق	أوافق	لا	لا	لا	لا
نعم	19	20 سنة أو أقل	غير متزوج/ة	بكالوريوس	أنثى	مدينة	2000-4000 شيقل	العلوم الصحية (طب مخبري/تمريض/علاج طبيعي/علاج وظيفي/سمع و نطق/تخدير/قبالة/تروية قلبية/عناية تنفسية/تصوير طبي / تجميل و غيرها)	الثانية	والدي مدخن, واحد أو أكثر من اخوتي و اخواتي مدخنين	أوافق	أوافق	أوافق	لا أوافق	أوافق	لا أوافق	أوافق	نعم	لا	نعم	نعم	17	كل يوم	لا استخدم السجائر الالكترونية في الحرم الجامعي	خلال المواقف العصيبة	A. أستخدم السجائر الإلكترونية لأنها متوفرة/ميسورة التكلفة, E. أستخدم السجائر الإلكترونية لأنها تأتي في النكهات التي أحبها
نعم	26	24 سنة أو أكثر	متزوج/ة	بكالوريوس	أنثى	مدينة	أكثر من 4000 شيقل	الاداب (لغة عربية/ ترجمة/ لغة انجلزية/ إعلام ..........)	الخامسة	والدي مدخن, واحد أو أكثر من اخوتي و اخواتي مدخنين, لدي صديق واحدعلى الأقل مدخن	أوافق	أوافق	أوافق	لا أوافق	أوافق	لا أوافق	لا أوافق	نعم	نعم	لا	لا
نعم	21	21-23 سنة	غير متزوج/ة	بكالوريوس	أنثى	قرية/بلدة	أكثر من 4000 شيقل	الحقوق و القانون	الثانية	لا يوجد أحد من أهلي مدخن	لا أوافق	أوافق	لا أوافق	لا أعلم	أوافق	أوافق	أوافق	نعم	لا	نعم	لا
نعم	18	20 سنة أو أقل	غير متزوج/ة	بكالوريوس	أنثى	قرية/بلدة	أقل من 2000 شيقل	الحقوق و القانون	الثانية	والدي مدخن, واحد أو أكثر من اخوتي و اخواتي مدخنين	أوافق	أوافق	أوافق	لا أوافق	أوافق	لا أوافق	لا أعلم	لا	لا	لا	لا
نعم	19	20 سنة أو أقل	غير متزوج/ة	بكالوريوس	أنثى	قرية/بلدة	2000-4000 شيقل	التربية	الثانية	والدي مدخن, واحد أو أكثر من اخوتي و اخواتي مدخنين, لا يوجد أحد من أصدقائي مدخن	أوافق	أوافق	أوافق	لا أوافق	أوافق	لا أعلم	لا أوافق	لا	لا	لا	لا
نعم	20	20 سنة أو أقل	غير متزوج/ة	بكالوريوس	أنثى	قرية/بلدة	2000-4000 شيقل	الحقوق و القانون	الثالثة	لا يوجد أحد من أهلي مدخن	أوافق	أوافق	أوافق	لا أوافق	أوافق	أوافق	أوافق	لا	لا	لا	لا
نعم	19	20 سنة أو أقل	غير متزوج/ة	بكالوريوس	أنثى	قرية/بلدة	2000-4000 شيقل	الهندسة و تكنولوجيا المعلومات	الثانية	لدي صديق واحدعلى الأقل مدخن, لا يوجد أحد من أهلي مدخن	لا أعلم	أوافق	لا أوافق	لا أوافق	أوافق	أوافق	أوافق	لا	لا	لا	لا
نعم	20	20 سنة أو أقل	غير متزوج/ة	بكالوريوس	أنثى	قرية/بلدة	أقل من 2000 شيقل	الحقوق و القانون	الرابعة	لا يوجد أحد من أهلي مدخن	أوافق	أوافق	أوافق	لا أوافق	أوافق	لا أوافق	لا أعلم	لا	لا	لا	لا
نعم	19	20 سنة أو أقل	غير متزوج/ة	بكالوريوس	أنثى	قرية/بلدة	2000-4000 شيقل	التجارة و الاقتصاد	الثانية	والدي مدخن, واحد أو أكثر من اخوتي و اخواتي مدخنين, لدي صديق واحدعلى الأقل مدخن	أوافق	أوافق	أوافق	لا أوافق	أوافق	لا أعلم	أوافق	لا	لا	نعم	لا
نعم	24	24 سنة أو أكثر	غير متزوج/ة	بكالوريوس	ذكر	مدينة	2000-4000 شيقل	الشريعة	الثالثة	لدي صديق واحدعلى الأقل مدخن	أوافق	أوافق	أوافق	لا أوافق	أوافق	أوافق	لا أعلم	لا	لا	لا	لا
نعم	20	20 سنة أو أقل	غير متزوج/ة	بكالوريوس	ذكر	مدينة	أكثر من 4000 شيقل	التجارة و الاقتصاد	الثانية	لدي صديق واحدعلى الأقل مدخن	أوافق	أوافق	لا أعلم	لا أوافق	لا أوافق	أوافق	أوافق	نعم	لا	نعم	نعم	17	مرتين في الاسبوع	في داخل المباني و في الهواء الطلق	خلال المواقف و المناسبات الاجتماعية	A. أستخدم السجائر الإلكترونية لأنها متوفرة/ميسورة التكلفة, C. أستخدم السجائر الإلكترونية لأنها قد تكون أقل ضرراً لي من تدخين السجائر التقليدية
نعم	18	20 سنة أو أقل	غير متزوج/ة	بكالوريوس	أنثى	مدينة	2000-4000 شيقل	الشريعة	الاولى	والدي مدخن, والدتي مدخنة, لدي صديق واحدعلى الأقل مدخن	أوافق	أوافق	لا أعلم	لا أعلم	أوافق	لا أوافق	لا أوافق	نعم	لا	نعم	نعم	17	مرتين في الاسبوع	لا استخدم السجائر الالكترونية في الحرم الجامعي	خلال المواقف و المناسبات الاجتماعية	A. أستخدم السجائر الإلكترونية لأنها متوفرة/ميسورة التكلفة, E. أستخدم السجائر الإلكترونية لأنها تأتي في النكهات التي أحبها
نعم	20	20 سنة أو أقل	غير ذلك	بكالوريوس	ذكر	قرية/بلدة	أقل من 2000 شيقل	الشريعة	الثالثة	لدي صديق واحدعلى الأقل مدخن	أوافق	أوافق	أوافق	لا أوافق	أوافق	أوافق	أوافق	لا	لا	لا	لا
نعم	20	20 سنة أو أقل	غير متزوج/ة	بكالوريوس	ذكر	مدينة	أكثر من 4000 شيقل	الاداب (لغة عربية/ ترجمة/ لغة انجلزية/ إعلام ..........)	الثانية	لدي صديق واحدعلى الأقل مدخن	أوافق	أوافق	أوافق	لا أعلم	أوافق	أوافق	لا أوافق	لا	لا	لا	لا
نعم	20	20 سنة أو أقل	غير متزوج/ة	بكالوريوس	أنثى	قرية/بلدة	2000-4000 شيقل	الحقوق و القانون	الثالثة	والدي مدخن	أوافق	أوافق	لا أعلم	لا أعلم	أوافق	أوافق	أوافق	لا	لا	نعم	نعم	19	مرتين في الاسبوع	لا استخدم السجائر الالكترونية في الحرم الجامعي	غير ذلك	A. أستخدم السجائر الإلكترونية لأنها متوفرة/ميسورة التكلفة, B. أستخدم السجائر الإلكترونية لأنني أستطيع استخدامها في الأماكن التي لا يسمح فيها بتدخين السجائر التقليدية, E. أستخدم السجائر الإلكترونية لأنها تأتي في النكهات التي أحبها, I. أستخدم السجائر الإلكترونية لأنني أبدورائعا عند استخدامها
نعم	19	20 سنة أو أقل	غير متزوج/ة	بكالوريوس	أنثى	مدينة	أكثر من 4000 شيقل	الهندسة و تكنولوجيا المعلومات	الثانية	والدي مدخن	أوافق	أوافق	أوافق	لا أعلم	أوافق	لا أوافق	أوافق	لا	لا	لا	لا
نعم	21	20 سنة أو أقل	غير متزوج/ة	بكالوريوس	ذكر	قرية/بلدة	أكثر من 4000 شيقل	الاداب (لغة عربية/ ترجمة/ لغة انجلزية/ إعلام ..........)	الرابعة	واحد أو أكثر من اخوتي و اخواتي مدخنين, لدي صديق واحدعلى الأقل مدخن	أوافق	أوافق	لا أعلم	لا أعلم	لا أوافق	لا أوافق	لا أعلم	نعم	لا	نعم	لا
نعم	21	21-23 سنة	غير ذلك	بكالوريوس	ذكر	قرية/بلدة	2000-4000 شيقل	الاداب (لغة عربية/ ترجمة/ لغة انجلزية/ إعلام ..........)	الرابعة	لدي صديق واحدعلى الأقل مدخن	أوافق	أوافق	أوافق	لا أوافق	أوافق	لا أوافق	أوافق	لا	لا	لا	لا
نعم	19	20 سنة أو أقل	غير متزوج/ة	بكالوريوس	أنثى	قرية/بلدة	أكثر من 4000 شيقل	التجارة و الاقتصاد	الاولى	والدي مدخن, لدي صديق واحدعلى الأقل مدخن	أوافق	أوافق	لا أعلم	لا أوافق	أوافق	لا أوافق	لا أوافق	لا	لا	لا	لا
نعم	18	20 سنة أو أقل	غير متزوج/ة	بكالوريوس	ذكر	مدينة	أكثر من 4000 شيقل	الطب البشري	الاولى	لدي صديق واحدعلى الأقل مدخن	أوافق	أوافق	أوافق	لا أوافق	أوافق	أوافق	أوافق	لا	لا	لا	لا
نعم	18	20 سنة أو أقل	غير متزوج/ة	بكالوريوس	أنثى	قرية/بلدة	2000-4000 شيقل	الطب البشري	الاولى	واحد أو أكثر من اخوتي و اخواتي مدخنين	أوافق	أوافق	أوافق	لا أوافق	أوافق	لا أعلم	لا أعلم	لا	لا	لا	لا
نعم	25	24 سنة أو أكثر	غير متزوج/ة	ماجستير	ذكر	مدينة	2000-4000 شيقل	العلوم الصحية (طب مخبري/تمريض/علاج طبيعي/علاج وظيفي/سمع و نطق/تخدير/قبالة/تروية قلبية/عناية تنفسية/تصوير طبي / تجميل و غيرها)	السادسة	لدي صديق واحدعلى الأقل مدخن	لا أوافق	أوافق	لا أعلم	أوافق	لا أعلم	لا أوافق	أوافق	نعم	لا	لا	لا
نعم	19	20 سنة أو أقل	غير متزوج/ة	بكالوريوس	أنثى	قرية/بلدة	أقل من 2000 شيقل	التجارة و الاقتصاد	الثانية	لدي صديق واحدعلى الأقل مدخن	لا أوافق	لا أعلم	لا أعلم	لا أوافق	أوافق	لا أعلم	أوافق	نعم	لا	نعم	نعم	24	مرة واحدة في الشهر	داخل المباني	خلال المواقف و المناسبات الاجتماعية	C. أستخدم السجائر الإلكترونية لأنها قد تكون أقل ضرراً لي من تدخين السجائر التقليدية
نعم	23	21-23 سنة	غير متزوج/ة	ماجستير	ذكر	قرية/بلدة	2000-4000 شيقل	التجارة و الاقتصاد	الرابعة	واحد أو أكثر من اخوتي و اخواتي مدخنين	أوافق	لا أوافق	لا أوافق	أوافق	أوافق	لا أعلم	أوافق	نعم	لا	لا	نعم	26	مرتين في الاسبوع	لا استخدم السجائر الالكترونية في الحرم الجامعي	خلال المواقف و المناسبات الاجتماعية	A. أستخدم السجائر الإلكترونية لأنها متوفرة/ميسورة التكلفة
نعم	25	24 سنة أو أكثر	غير متزوج/ة	بكالوريوس	ذكر	قرية/بلدة	أكثر من 4000 شيقل	العلوم (فيزياء/كيمياء/أحياء/رياضيات/...)	الثالثة	واحد أو أكثر من اخوتي و اخواتي مدخنين	أوافق	لا أعلم	لا أوافق	لا أعلم	لا أوافق	لا أوافق	لا أعلم	نعم	لا	نعم	نعم	25	مرتين في الاسبوع	في الهواء الطلق	خلال المواقف و المناسبات الاجتماعية	A. أستخدم السجائر الإلكترونية لأنها متوفرة/ميسورة التكلفة
نعم	25	24 سنة أو أكثر	متزوج/ة	دكتوراة	أنثى	مخيم	أكثر من 4000 شيقل	طب الاسنان	السادسة	لا يوجد أحد من أهلي مدخن	لا أوافق	لا أعلم	أوافق	لا أعلم	أوافق	لا أوافق	لا أوافق	نعم	لا	نعم	لا
نعم	18	20 سنة أو أقل	غير متزوج/ة	بكالوريوس	أنثى	مدينة	أكثر من 4000 شيقل	الطب البشري	الاولى	واحد أو أكثر من اخوتي و اخواتي مدخنين	أوافق	أوافق	أوافق	لا أوافق	أوافق	لا أوافق	لا أعلم	لا	لا	لا	لا
نعم	18	20 سنة أو أقل	غير متزوج/ة	بكالوريوس	ذكر	قرية/بلدة	أكثر من 4000 شيقل	الطب البشري	الاولى	لدي صديق واحدعلى الأقل مدخن, لا يوجد أحد من أهلي مدخن	أوافق	أوافق	لا أعلم	لا أوافق	أوافق	لا أوافق	أوافق	لا	لا	لا	لا
نعم	18	20 سنة أو أقل	غير متزوج/ة	بكالوريوس	أنثى	قرية/بلدة	أكثر من 4000 شيقل	الطب البشري	الاولى	والدي مدخن	أوافق	لا أعلم	لا أعلم	لا أوافق	أوافق	لا أوافق	لا أعلم	لا	لا	لا	لا
نعم	17	20 سنة أو أقل	غير متزوج/ة	بكالوريوس	أنثى	قرية/بلدة	أكثر من 4000 شيقل	الطب البشري	الاولى	لا يوجد أحد من أهلي مدخن	أوافق	أوافق	أوافق	لا أوافق	أوافق	لا أوافق	لا أوافق	لا	لا	لا	لا
نعم	18	20 سنة أو أقل	غير متزوج/ة	بكالوريوس	ذكر	قرية/بلدة	أكثر من 4000 شيقل	الطب البشري	الاولى	والدي مدخن, لدي صديق واحدعلى الأقل مدخن	أوافق	أوافق	لا أعلم	لا أوافق	أوافق	أوافق	لا أوافق	لا	لا	لا	لا
نعم	21	21-23 سنة	غير متزوج/ة	بكالوريوس	ذكر	مدينة	أكثر من 4000 شيقل	الطب البشري	الاولى	لدي صديق واحدعلى الأقل مدخن, لا يوجد أحد من أهلي مدخن	أوافق	أوافق	أوافق	لا أوافق	أوافق	لا أوافق	لا أعلم	لا	لا	لا	لا
نعم	18	20 سنة أو أقل	غير متزوج/ة	بكالوريوس	أنثى	قرية/بلدة	2000-4000 شيقل	الطب البشري	الاولى	والدي مدخن, واحد أو أكثر من اخوتي و اخواتي مدخنين	أوافق	أوافق	أوافق	لا أوافق	أوافق	لا أوافق	لا أعلم	لا	لا	لا	لا
نعم	17	20 سنة أو أقل	غير متزوج/ة	بكالوريوس	أنثى	مدينة	أكثر من 4000 شيقل	الطب البشري	الاولى	لا يوجد أحد من أهلي مدخن	أوافق	أوافق	أوافق	لا أوافق	أوافق	أوافق	لا أعلم	لا	لا	لا	لا
نعم	18	20 سنة أو أقل	غير متزوج/ة	بكالوريوس	ذكر	قرية/بلدة	2000-4000 شيقل	الطب البشري	الاولى	والدي مدخن, واحد أو أكثر من اخوتي و اخواتي مدخنين, لدي صديق واحدعلى الأقل مدخن	أوافق	لا أعلم	لا أوافق	لا أوافق	أوافق	لا أوافق	أوافق	لا	لا	لا	لا
نعم	18	20 سنة أو أقل	غير متزوج/ة	بكالوريوس	أنثى	مدينة	أقل من 2000 شيقل	الطب البشري	الاولى	لا يوجد أحد من أهلي مدخن	أوافق	أوافق	أوافق	لا أوافق	أوافق	أوافق	أوافق	لا	لا	لا	لا
نعم	18	20 سنة أو أقل	غير متزوج/ة	بكالوريوس	أنثى	مدينة	أكثر من 4000 شيقل	الطب البشري	الاولى	والدي مدخن, واحد أو أكثر من اخوتي و اخواتي مدخنين	أوافق	أوافق	أوافق	لا أوافق	أوافق	لا أوافق	لا أعلم	لا	لا	لا	لا
نعم	18	20 سنة أو أقل	غير متزوج/ة	بكالوريوس	أنثى	مدينة	أكثر من 4000 شيقل	صيدلة/دكتور صيدلي	الاولى	لا يوجد أحد من أهلي مدخن, لا يوجد أحد من أصدقائي مدخن	أوافق	أوافق	أوافق	لا أوافق	أوافق	لا أوافق	لا أوافق	لا	لا	لا	لا
نعم	18	20 سنة أو أقل	غير متزوج/ة	بكالوريوس	ذكر	مدينة	2000-4000 شيقل	الطب البشري	الاولى	لدي صديق واحدعلى الأقل مدخن, لا يوجد أحد من أهلي مدخن	أوافق	أوافق	لا أعلم	لا أوافق	أوافق	لا أوافق	لا أعلم	لا	لا	لا	لا
نعم	20	20 سنة أو أقل	غير متزوج/ة	بكالوريوس	أنثى	مدينة	2000-4000 شيقل	الاداب (لغة عربية/ ترجمة/ لغة انجلزية/ إعلام ..........)	الثالثة	والدي مدخن, واحد أو أكثر من اخوتي و اخواتي مدخنين, لدي صديق واحدعلى الأقل مدخن	أوافق	أوافق	أوافق	لا أوافق	أوافق	لا أعلم	أوافق	نعم	لا	نعم	لا
نعم	18	20 سنة أو أقل	غير متزوج/ة	بكالوريوس	ذكر	قرية/بلدة	أكثر من 4000 شيقل	الطب البشري	الاولى	والدي مدخن	أوافق	أوافق	أوافق	لا أوافق	أوافق	لا أوافق	لا أوافق	لا	لا	لا	لا
نعم	20	21-23 سنة	غير متزوج/ة	بكالوريوس	أنثى	قرية/بلدة	أكثر من 4000 شيقل	العلوم الصحية (طب مخبري/تمريض/علاج طبيعي/علاج وظيفي/سمع و نطق/تخدير/قبالة/تروية قلبية/عناية تنفسية/تصوير طبي / تجميل و غيرها)	الثالثة	والدي مدخن, واحد أو أكثر من اخوتي و اخواتي مدخنين, لدي صديق واحدعلى الأقل مدخن	أوافق	لا أعلم	لا أعلم	لا أوافق	أوافق	لا أوافق	أوافق	لا	لا	لا	لا
نعم	18	20 سنة أو أقل	غير متزوج/ة	بكالوريوس	أنثى	قرية/بلدة	2000-4000 شيقل	الطب البشري	الاولى	والدي مدخن, لدي صديق واحدعلى الأقل مدخن	أوافق	أوافق	أوافق	لا أوافق	لا أعلم	لا أوافق	لا أوافق	لا	لا	لا	لا
نعم	19	20 سنة أو أقل	غير متزوج/ة	بكالوريوس	أنثى	قرية/بلدة	أكثر من 4000 شيقل	الطب البشري	الاولى	لا يوجد أحد من أهلي مدخن	أوافق	أوافق	لا أعلم	لا أوافق	أوافق	لا أوافق	أوافق	لا	لا	لا	لا
نعم	23	21-23 سنة	متزوج/ة	بكالوريوس	أنثى	مدينة	2000-4000 شيقل	الهندسة و تكنولوجيا المعلومات	الرابعة	واحد أو أكثر من اخوتي و اخواتي مدخنين	أوافق	أوافق	أوافق	أوافق	أوافق	أوافق	أوافق	لا	لا	لا	لا
نعم	18	20 سنة أو أقل	غير متزوج/ة	بكالوريوس	ذكر	مدينة	2000-4000 شيقل	الطب البشري	الاولى	واحد أو أكثر من اخوتي و اخواتي مدخنين, لدي صديق واحدعلى الأقل مدخن	أوافق	أوافق	أوافق	لا أوافق	أوافق	لا أعلم	لا أعلم	لا	لا	لا	لا
نعم	18	20 سنة أو أقل	غير متزوج/ة	بكالوريوس	أنثى	قرية/بلدة	2000-4000 شيقل	الطب البشري	الاولى	والدي مدخن	أوافق	أوافق	أوافق	لا أوافق	أوافق	لا أوافق	أوافق	لا	لا	لا	لا
نعم	18	20 سنة أو أقل	غير متزوج/ة	بكالوريوس	ذكر	قرية/بلدة	أكثر من 4000 شيقل	الطب البشري	الاولى	لدي صديق واحدعلى الأقل مدخن	لا أعلم	أوافق	أوافق	لا أعلم	أوافق	أوافق	أوافق	لا	لا	لا	لا
نعم	18	20 سنة أو أقل	غير متزوج/ة	بكالوريوس	أنثى	مدينة	أكثر من 4000 شيقل	الطب البشري	الاولى	لا يوجد أحد من أصدقائي مدخن	أوافق	لا أعلم	لا أوافق	لا أوافق	أوافق	أوافق	لا أعلم	لا	لا	لا	لا
نعم	18	20 سنة أو أقل	غير متزوج/ة	بكالوريوس	ذكر	مدينة	أكثر من 4000 شيقل	الهندسة و تكنولوجيا المعلومات	الاولى	لدي صديق واحدعلى الأقل مدخن	أوافق	أوافق	أوافق	لا أوافق	أوافق	لا أوافق	أوافق	نعم	لا	لا	نعم	17	كل يوم	في داخل المباني و في الهواء الطلق	غير ذلك	E. أستخدم السجائر الإلكترونية لأنها تأتي في النكهات التي أحبها, G. أستخدم السجائر الإلكترونية لأن لا رائحة لها
نعم	18	20 سنة أو أقل	غير متزوج/ة	بكالوريوس	أنثى	مدينة	2000-4000 شيقل	الطب البشري	الاولى	والدي مدخن, واحد أو أكثر من اخوتي و اخواتي مدخنين, لا يوجد أحد من أصدقائي مدخن	أوافق	أوافق	أوافق	لا أوافق	أوافق	لا أعلم	لا أعلم	لا	لا	لا	لا
نعم	18	20 سنة أو أقل	غير متزوج/ة	بكالوريوس	ذكر	مدينة	2000-4000 شيقل	الطب البشري	الاولى	لا يوجد أحد من أهلي مدخن, لا يوجد أحد من أصدقائي مدخن	أوافق	أوافق	أوافق	لا أوافق	أوافق	لا أوافق	لا أعلم	لا	لا	لا	لا
نعم	18	20 سنة أو أقل	غير متزوج/ة	بكالوريوس	أنثى	مدينة	أكثر من 4000 شيقل	الطب البشري	الاولى	والدي مدخن, واحد أو أكثر من اخوتي و اخواتي مدخنين	أوافق	أوافق	أوافق	لا أوافق	أوافق	لا أعلم	لا أعلم	لا	لا	لا	لا
نعم	18	20 سنة أو أقل	غير متزوج/ة	بكالوريوس	أنثى	مدينة	2000-4000 شيقل	الطب البشري	الاولى	والدي مدخن	أوافق	أوافق	أوافق	لا أوافق	أوافق	لا أوافق	لا أوافق	لا	لا	لا	لا
نعم	17	20 سنة أو أقل	غير متزوج/ة	بكالوريوس	أنثى	مدينة	2000-4000 شيقل	الطب البشري	الاولى	لا يوجد أحد من أهلي مدخن, لا يوجد أحد من أصدقائي مدخن	لا أعلم	أوافق	أوافق	لا أعلم	أوافق	لا أعلم	لا أعلم	لا	لا	لا	لا
نعم	18	20 سنة أو أقل	غير متزوج/ة	بكالوريوس	أنثى	مدينة	أكثر من 4000 شيقل	الطب البشري	الاولى	لا يوجد أحد من أهلي مدخن	أوافق	أوافق	لا أعلم	لا أوافق	أوافق	لا أوافق	لا أعلم	لا	لا	لا	لا
نعم	18	20 سنة أو أقل	غير متزوج/ة	بكالوريوس	أنثى	قرية/بلدة	أكثر من 4000 شيقل	الطب البشري	الاولى	واحد أو أكثر من اخوتي و اخواتي مدخنين	أوافق	أوافق	لا أعلم	لا أوافق	أوافق	لا أوافق	لا أعلم	لا	لا	لا	لا
نعم	18	20 سنة أو أقل	غير متزوج/ة	بكالوريوس	ذكر	مدينة	أكثر من 4000 شيقل	الطب البشري	الاولى	لدي صديق واحدعلى الأقل مدخن	أوافق	أوافق	أوافق	لا أوافق	أوافق	لا أوافق	لا أوافق	لا	لا	لا	لا
نعم	18	20 سنة أو أقل	غير متزوج/ة	بكالوريوس	ذكر	مدينة	أكثر من 4000 شيقل	الطب البشري	الاولى	لا يوجد أحد من أهلي مدخن, لا يوجد أحد من أصدقائي مدخن	أوافق	أوافق	أوافق	لا أوافق	أوافق	لا أعلم	لا أعلم	لا	لا	لا	لا
نعم	18	20 سنة أو أقل	غير متزوج/ة	بكالوريوس	أنثى	مدينة	أكثر من 4000 شيقل	الطب البشري	الاولى	والدي مدخن	أوافق	أوافق	أوافق	لا أوافق	أوافق	لا أوافق	لا أوافق	لا	لا	لا	لا
نعم	18	20 سنة أو أقل	غير متزوج/ة	بكالوريوس	أنثى	قرية/بلدة	أكثر من 4000 شيقل	الطب البشري	الاولى	واحد أو أكثر من اخوتي و اخواتي مدخنين, لا يوجد أحد من أصدقائي مدخن	أوافق	أوافق	أوافق	لا أوافق	أوافق	لا أوافق	لا أوافق	لا	لا	لا	لا
نعم	18	20 سنة أو أقل	غير متزوج/ة	دكتوراة	ذكر	مدينة	أكثر من 4000 شيقل	الطب البشري	الاولى	لا يوجد أحد من أهلي مدخن, لا يوجد أحد من أصدقائي مدخن	أوافق	أوافق	أوافق	لا أوافق	أوافق	لا أعلم	لا أعلم	لا	لا	لا	لا
نعم	18	20 سنة أو أقل	غير متزوج/ة	بكالوريوس	أنثى	قرية/بلدة	أكثر من 4000 شيقل	الطب البشري	الاولى	والدي مدخن, والدتي مدخنة	أوافق	أوافق	أوافق	لا أوافق	أوافق	لا أعلم	لا أعلم	لا	لا	لا	لا
نعم	18	20 سنة أو أقل	غير متزوج/ة	بكالوريوس	أنثى	مدينة	أكثر من 4000 شيقل	الطب البشري	الاولى	والدي مدخن	أوافق	أوافق	أوافق	لا أوافق	أوافق	لا أوافق	لا أوافق	لا	لا	لا	لا
نعم	18	20 سنة أو أقل	غير متزوج/ة	بكالوريوس	ذكر	مدينة	أكثر من 4000 شيقل	الطب البشري	الاولى	لدي صديق واحدعلى الأقل مدخن, لا يوجد أحد من أهلي مدخن	أوافق	أوافق	لا أعلم	لا أوافق	أوافق	أوافق	أوافق	لا	لا	لا	لا
نعم	17	20 سنة أو أقل	غير متزوج/ة	بكالوريوس	ذكر	قرية/بلدة	2000-4000 شيقل	الطب البشري	الاولى	لا يوجد أحد من أهلي مدخن	أوافق	أوافق	أوافق	لا أوافق	لا أعلم	أوافق	لا أعلم	لا	لا	لا	لا
نعم	18	20 سنة أو أقل	غير متزوج/ة	بكالوريوس	أنثى	قرية/بلدة	أكثر من 4000 شيقل	الطب البشري	الاولى	والدي مدخن	أوافق	أوافق	أوافق	لا أوافق	أوافق	لا أوافق	أوافق	لا	لا	لا	لا
نعم	18	20 سنة أو أقل	غير متزوج/ة	بكالوريوس	أنثى	مدينة	أكثر من 4000 شيقل	الطب البشري	الاولى	لا يوجد أحد من أهلي مدخن, لا يوجد أحد من أصدقائي مدخن	أوافق	أوافق	لا أعلم	لا أوافق	أوافق	لا أوافق	لا أوافق	لا	لا	لا	لا
نعم	18	20 سنة أو أقل	غير متزوج/ة	بكالوريوس	ذكر	قرية/بلدة	2000-4000 شيقل	الطب البشري	الاولى	لدي صديق واحدعلى الأقل مدخن	أوافق	أوافق	أوافق	لا أوافق	أوافق	لا أعلم	لا أعلم	لا	لا	لا	لا
نعم	20	20 سنة أو أقل	غير متزوج/ة	بكالوريوس	أنثى	قرية/بلدة	أكثر من 4000 شيقل	صيدلة/دكتور صيدلي	الثانية	والدي مدخن	أوافق	أوافق	لا أوافق	لا أوافق	أوافق	لا أوافق	لا أوافق	لا	لا	لا	لا
نعم	19	20 سنة أو أقل	غير متزوج/ة	بكالوريوس	ذكر	قرية/بلدة	أكثر من 4000 شيقل	الطب البشري	الاولى	والدي مدخن, لدي صديق واحدعلى الأقل مدخن	أوافق	لا أعلم	أوافق	لا أوافق	أوافق	لا أوافق	لا أوافق	لا	لا	لا	لا
نعم	18	20 سنة أو أقل	غير متزوج/ة	بكالوريوس	أنثى	مدينة	2000-4000 شيقل	الطب البشري	الاولى	والدي مدخن, واحد أو أكثر من اخوتي و اخواتي مدخنين, لا يوجد أحد من أصدقائي مدخن	أوافق	أوافق	أوافق	لا أوافق	أوافق	أوافق	لا أوافق	لا	لا	لا	لا
نعم	18	20 سنة أو أقل	غير متزوج/ة	بكالوريوس	ذكر	مدينة	أكثر من 4000 شيقل	الطب البشري	الاولى	لدي صديق واحدعلى الأقل مدخن, لا يوجد أحد من أهلي مدخن	أوافق	أوافق	أوافق	لا أوافق	لا أعلم	أوافق	لا أعلم	نعم	لا	نعم	نعم	17	مرتين في الاسبوع	في الهواء الطلق	خلال ساعات الدراسة الجامعية	C. أستخدم السجائر الإلكترونية لأنها قد تكون أقل ضرراً لي من تدخين السجائر التقليدية, F. أستخدم السجائر الإلكترونية لأنها قد تساعدني في الإقلاع عن التدخين
نعم	24	20 سنة أو أقل	غير ذلك	بكالوريوس	أنثى	مدينة	أكثر من 4000 شيقل	الطب البشري	الاولى	والدي مدخن, لدي صديق واحدعلى الأقل مدخن	أوافق	أوافق	أوافق	لا أوافق	أوافق	لا أوافق	لا أوافق	لا	لا	لا	لا
نعم	19	20 سنة أو أقل	غير متزوج/ة	بكالوريوس	أنثى	قرية/بلدة	2000-4000 شيقل	الطب البشري	الاولى	واحد أو أكثر من اخوتي و اخواتي مدخنين	لا أعلم	أوافق	لا أعلم	لا أوافق	أوافق	لا أعلم	لا أوافق	نعم	لا	لا	نعم	17	مرة واحدة في الشهر	لا استخدم السجائر الالكترونية في الحرم الجامعي	خلال المواقف العصيبة	H. أستخدم السجائر الإلكترونية لأن أصدقائي يستخدمونها
نعم	18	20 سنة أو أقل	غير متزوج/ة	بكالوريوس	أنثى	قرية/بلدة	2000-4000 شيقل	الطب البشري	الاولى	واحد أو أكثر من اخوتي و اخواتي مدخنين	أوافق	أوافق	أوافق	لا أوافق	أوافق	لا أعلم	لا أعلم	لا	لا	لا	لا
نعم	18	20 سنة أو أقل	غير متزوج/ة	بكالوريوس	ذكر	قرية/بلدة	2000-4000 شيقل	الطب البشري	الاولى	لدي صديق واحدعلى الأقل مدخن, لا يوجد أحد من أهلي مدخن	أوافق	أوافق	لا أعلم	لا أوافق	أوافق	لا أوافق	لا أعلم	لا	لا	لا	لا
نعم	17	20 سنة أو أقل	غير متزوج/ة	بكالوريوس	ذكر	مدينة	أكثر من 4000 شيقل	الطب البشري	الاولى	لدي صديق واحدعلى الأقل مدخن, لا يوجد أحد من أهلي مدخن	أوافق	أوافق	أوافق	لا أوافق	أوافق	أوافق	أوافق	لا	لا	لا	لا
نعم	18	20 سنة أو أقل	غير ذلك	دكتوراة	أنثى	قرية/بلدة	أكثر من 4000 شيقل	الطب البشري	الاولى	والدي مدخن	أوافق	أوافق	أوافق	لا أوافق	أوافق	لا أوافق	لا أوافق	لا	لا	لا	لا
نعم	18	20 سنة أو أقل	غير متزوج/ة	بكالوريوس	أنثى	مدينة	2000-4000 شيقل	الطب البشري	الاولى	لا يوجد أحد من أهلي مدخن	أوافق	أوافق	لا أوافق	لا أوافق	أوافق	لا أوافق	لا أعلم	لا	لا	لا	لا
نعم	18	20 سنة أو أقل	غير متزوج/ة	بكالوريوس	ذكر	قرية/بلدة	2000-4000 شيقل	الطب البشري	الاولى	والدي مدخن, واحد أو أكثر من اخوتي و اخواتي مدخنين	أوافق	لا أوافق	لا أعلم	لا أوافق	أوافق	لا أوافق	أوافق	لا	لا	لا	لا
نعم	18	20 سنة أو أقل	غير متزوج/ة	بكالوريوس	أنثى	مدينة	2000-4000 شيقل	الطب البشري	الاولى	والدي مدخن, لدي صديق واحدعلى الأقل مدخن	أوافق	أوافق	أوافق	لا أوافق	أوافق	لا أوافق	أوافق	لا	لا	لا	لا
نعم	18	20 سنة أو أقل	غير متزوج/ة	بكالوريوس	ذكر	مدينة	أكثر من 4000 شيقل	الطب البشري	الاولى	لا يوجد أحد من أهلي مدخن, لا يوجد أحد من أصدقائي مدخن	أوافق	أوافق	أوافق	لا أوافق	أوافق	أوافق	لا أعلم	لا	لا	لا	لا
نعم	17	20 سنة أو أقل	غير متزوج/ة	بكالوريوس	أنثى	مدينة	أكثر من 4000 شيقل	الطب البشري	الاولى	والدي مدخن, والدتي مدخنة, واحد أو أكثر من اخوتي و اخواتي مدخنين, لدي صديق واحدعلى الأقل مدخن	أوافق	أوافق	أوافق	لا أعلم	أوافق	لا أعلم	أوافق	لا	لا	لا	لا
نعم	18	20 سنة أو أقل	غير متزوج/ة	بكالوريوس	ذكر	مدينة	أكثر من 4000 شيقل	الطب البشري	الاولى	لدي صديق واحدعلى الأقل مدخن, لا يوجد أحد من أهلي مدخن	أوافق	أوافق	أوافق	لا أوافق	أوافق	لا أوافق	لا أوافق	نعم	نعم	لا	لا
نعم	17	20 سنة أو أقل	غير متزوج/ة	بكالوريوس	أنثى	مدينة	أكثر من 4000 شيقل	الطب البشري	الاولى	والدي مدخن	أوافق	أوافق	أوافق	لا أوافق	أوافق	لا أوافق	لا أعلم	لا	لا	لا	لا
نعم	18	20 سنة أو أقل	غير متزوج/ة	بكالوريوس	أنثى	مدينة	أكثر من 4000 شيقل	الطب البشري	الاولى	لا يوجد أحد من أهلي مدخن, لا يوجد أحد من أصدقائي مدخن	أوافق	أوافق	أوافق	لا أوافق	أوافق	لا أعلم	لا أعلم	لا	لا	لا	لا
نعم	18	20 سنة أو أقل	غير متزوج/ة	بكالوريوس	ذكر	قرية/بلدة	أكثر من 4000 شيقل	الطب البشري	الاولى	والدي مدخن, لدي صديق واحدعلى الأقل مدخن	أوافق	أوافق	أوافق	لا أوافق	أوافق	لا أوافق	لا أوافق	لا	لا	لا	لا
نعم	19	20 سنة أو أقل	غير متزوج/ة	بكالوريوس	أنثى	مدينة	أكثر من 4000 شيقل	الطب البشري	الاولى	والدي مدخن	أوافق	أوافق	لا أعلم	لا أوافق	أوافق	لا أوافق	لا أوافق	لا	لا	لا	لا
نعم	18	20 سنة أو أقل	غير متزوج/ة	بكالوريوس	ذكر	قرية/بلدة	أقل من 2000 شيقل	الطب البشري	الاولى	لدي صديق واحدعلى الأقل مدخن, لا يوجد أحد من أهلي مدخن	أوافق	أوافق	أوافق	لا أوافق	أوافق	أوافق	لا أوافق	لا	لا	لا	لا
نعم	18	20 سنة أو أقل	غير متزوج/ة	بكالوريوس	ذكر	مدينة	2000-4000 شيقل	الطب البشري	الاولى	والدي مدخن	أوافق	أوافق	أوافق	لا أوافق	أوافق	لا أوافق	أوافق	لا	لا	لا	لا
نعم	19	20 سنة أو أقل	غير متزوج/ة	بكالوريوس	ذكر	مدينة	أكثر من 4000 شيقل	الطب البشري	الاولى	والدي مدخن, لدي صديق واحدعلى الأقل مدخن	أوافق	أوافق	أوافق	لا أوافق	أوافق	لا أوافق	لا أوافق	لا	لا	لا	لا
نعم	17	20 سنة أو أقل	غير متزوج/ة	بكالوريوس	ذكر	قرية/بلدة	أكثر من 4000 شيقل	الطب البشري	الاولى	لدي صديق واحدعلى الأقل مدخن, لا يوجد أحد من أهلي مدخن	أوافق	أوافق	أوافق	لا أوافق	أوافق	أوافق	أوافق	لا	لا	لا	لا
نعم	18	20 سنة أو أقل	غير متزوج/ة	بكالوريوس	ذكر	مخيم	أكثر من 4000 شيقل	الطب البشري	الاولى	لدي صديق واحدعلى الأقل مدخن	لا أعلم	لا أعلم	لا أعلم	لا أعلم	أوافق	أوافق	لا أوافق	لا	لا	نعم	لا
نعم	18	20 سنة أو أقل	غير متزوج/ة	بكالوريوس	أنثى	قرية/بلدة	2000-4000 شيقل	الطب البشري	الاولى	واحد أو أكثر من اخوتي و اخواتي مدخنين	أوافق	أوافق	أوافق	لا أوافق	أوافق	لا أعلم	لا أوافق	لا	لا	لا	لا
نعم	18	20 سنة أو أقل	غير متزوج/ة	بكالوريوس	ذكر	مدينة	أكثر من 4000 شيقل	الطب البشري	الاولى	والدي مدخن	أوافق	أوافق	أوافق	لا أوافق	أوافق	لا أوافق	لا أعلم	لا	لا	لا	لا
نعم	18	20 سنة أو أقل	غير متزوج/ة	بكالوريوس	أنثى	قرية/بلدة	أكثر من 4000 شيقل	الطب البشري	الاولى	والدي مدخن, واحد أو أكثر من اخوتي و اخواتي مدخنين, لدي صديق واحدعلى الأقل مدخن	أوافق	أوافق	أوافق	لا أوافق	أوافق	لا أوافق	لا أوافق	لا	لا	لا	لا
نعم	18	20 سنة أو أقل	غير متزوج/ة	بكالوريوس	أنثى	مدينة	أكثر من 4000 شيقل	الطب البشري	الاولى	والدي مدخن	أوافق	أوافق	أوافق	لا أوافق	لا أعلم	لا أوافق	لا أعلم	لا	لا	لا	لا
نعم	18	20 سنة أو أقل	غير متزوج/ة	بكالوريوس	ذكر	قرية/بلدة	أكثر من 4000 شيقل	الطب البشري	الاولى	والدي مدخن, واحد أو أكثر من اخوتي و اخواتي مدخنين, لدي صديق واحدعلى الأقل مدخن	أوافق	أوافق	أوافق	لا أوافق	أوافق	لا أعلم	لا أوافق	لا	لا	لا	لا
نعم	18	20 سنة أو أقل	غير متزوج/ة	بكالوريوس	ذكر	قرية/بلدة	أكثر من 4000 شيقل	الطب البشري	الاولى	لدي صديق واحدعلى الأقل مدخن, لا يوجد أحد من أهلي مدخن	أوافق	أوافق	أوافق	لا أوافق	أوافق	لا أعلم	لا أوافق	لا	لا	لا	لا
نعم	18	20 سنة أو أقل	غير متزوج/ة	بكالوريوس	أنثى	قرية/بلدة	أكثر من 4000 شيقل	الطب البشري	الاولى	والدي مدخن, واحد أو أكثر من اخوتي و اخواتي مدخنين	أوافق	أوافق	لا أعلم	لا أعلم	أوافق	أوافق	لا أوافق	لا	لا	لا	لا
نعم	23	21-23 سنة	متزوج/ة	بكالوريوس	أنثى	مدينة	2000-4000 شيقل	العلوم (فيزياء/كيمياء/أحياء/رياضيات/...)	الثالثة	لا يوجد أحد من أهلي مدخن	أوافق	لا أوافق	لا أعلم	لا أوافق	لا أعلم	لا أعلم	لا أوافق	نعم	لا	نعم	لا
نعم	21	21-23 سنة	غير ذلك	بكالوريوس	ذكر	مدينة	أكثر من 4000 شيقل	الحقوق و القانون	الثانية	واحد أو أكثر من اخوتي و اخواتي مدخنين	لا أوافق	أوافق	لا أعلم	لا أوافق	لا أعلم	أوافق	لا أوافق	نعم	لا	نعم	لا
نعم	25	20 سنة أو أقل	غير متزوج/ة	بكالوريوس	ذكر	قرية/بلدة	أكثر من 4000 شيقل	صيدلة/دكتور صيدلي	الرابعة	لا يوجد أحد من أهلي مدخن	لا أوافق	لا أعلم	لا أعلم	أوافق	لا أعلم	أوافق	لا أوافق	نعم	نعم	لا	لا
نعم	24	24 سنة أو أكثر	متزوج/ة	بكالوريوس	أنثى	مخيم	2000-4000 شيقل	الشريعة	الثالثة	والدتي مدخنة	لا أوافق	لا أوافق	لا أوافق	أوافق	لا أعلم	لا أوافق	لا أوافق	نعم	لا	نعم	نعم	21	مرة واحدة في الشهر	لا استخدم السجائر الالكترونية في الحرم الجامعي	خلال المواقف و المناسبات الاجتماعية	B. أستخدم السجائر الإلكترونية لأنني أستطيع استخدامها في الأماكن التي لا يسمح فيها بتدخين السجائر التقليدية
نعم	26	24 سنة أو أكثر	غير متزوج/ة	بكالوريوس	ذكر	مخيم	أكثر من 4000 شيقل	الهندسة و تكنولوجيا المعلومات	الثالثة	والدي مدخن	أوافق	لا أعلم	لا أوافق	أوافق	لا أعلم	أوافق	لا أعلم	نعم	نعم	نعم	نعم	25	مرتين في الاسبوع	في داخل المباني و في الهواء الطلق	غير ذلك	A. أستخدم السجائر الإلكترونية لأنها متوفرة/ميسورة التكلفة
نعم	18	20 سنة أو أقل	غير متزوج/ة	بكالوريوس	أنثى	قرية/بلدة	أكثر من 4000 شيقل	الطب البشري	الاولى	لا يوجد أحد من أهلي مدخن, لا يوجد أحد من أصدقائي مدخن	أوافق	أوافق	أوافق	لا أوافق	أوافق	لا أوافق	أوافق	لا	لا	لا	لا
نعم	18	20 سنة أو أقل	غير متزوج/ة	بكالوريوس	ذكر	مدينة	2000-4000 شيقل	الطب البشري	الاولى	لدي صديق واحدعلى الأقل مدخن	أوافق	أوافق	أوافق	لا أوافق	أوافق	أوافق	أوافق	لا	لا	لا	لا
نعم	18	20 سنة أو أقل	غير متزوج/ة	بكالوريوس	ذكر	مدينة	أكثر من 4000 شيقل	الطب البشري	الاولى	والدي مدخن, لدي صديق واحدعلى الأقل مدخن	أوافق	أوافق	أوافق	لا أوافق	أوافق	لا أوافق	لا أعلم	نعم	نعم	لا	لا
نعم	19	20 سنة أو أقل	غير متزوج/ة	بكالوريوس	ذكر	قرية/بلدة	2000-4000 شيقل	الطب البشري	الاولى	والدي مدخن	أوافق	أوافق	أوافق	لا أوافق	أوافق	لا أعلم	أوافق	لا	لا	لا	لا
نعم	18	20 سنة أو أقل	غير متزوج/ة	بكالوريوس	أنثى	قرية/بلدة	2000-4000 شيقل	الطب البشري	الاولى	والدي مدخن	أوافق	أوافق	أوافق	لا أوافق	أوافق	لا أوافق	لا أعلم	لا	لا	لا	لا
نعم	18	20 سنة أو أقل	غير متزوج/ة	بكالوريوس	أنثى	مدينة	2000-4000 شيقل	الطب البشري	الاولى	لا يوجد أحد من أهلي مدخن	أوافق	أوافق	أوافق	لا أوافق	أوافق	لا أوافق	أوافق	لا	لا	نعم	لا
نعم	18	20 سنة أو أقل	غير متزوج/ة	بكالوريوس	ذكر	مدينة	أكثر من 4000 شيقل	الطب البشري	الاولى	والدي مدخن, لدي صديق واحدعلى الأقل مدخن	لا أعلم	أوافق	لا أعلم	لا أعلم	أوافق	لا أعلم	أوافق	لا	لا	لا	لا
نعم	18	20 سنة أو أقل	غير متزوج/ة	بكالوريوس	ذكر	قرية/بلدة	أكثر من 4000 شيقل	الطب البشري	الاولى	واحد أو أكثر من اخوتي و اخواتي مدخنين, لدي صديق واحدعلى الأقل مدخن	أوافق	أوافق	أوافق	لا أوافق	أوافق	لا أوافق	لا أوافق	نعم	لا	نعم	لا
نعم	18	20 سنة أو أقل	غير متزوج/ة	بكالوريوس	أنثى	قرية/بلدة	أكثر من 4000 شيقل	الطب البشري	الاولى	والدي مدخن	أوافق	أوافق	لا أعلم	لا أوافق	أوافق	لا أوافق	لا أعلم	لا	لا	لا	لا
نعم	18	20 سنة أو أقل	غير متزوج/ة	بكالوريوس	ذكر	مدينة	2000-4000 شيقل	الطب البشري	الاولى	لا يوجد أحد من أهلي مدخن	أوافق	أوافق	أوافق	لا أوافق	أوافق	لا أوافق	لا أعلم	لا	لا	لا	لا
نعم	18	20 سنة أو أقل	غير متزوج/ة	بكالوريوس	ذكر	قرية/بلدة	أكثر من 4000 شيقل	الطب البشري	الاولى	لدي صديق واحدعلى الأقل مدخن, لا يوجد أحد من أهلي مدخن	أوافق	أوافق	أوافق	لا أوافق	أوافق	لا أوافق	أوافق	لا	لا	لا	لا
نعم	17	20 سنة أو أقل	غير متزوج/ة	بكالوريوس	ذكر	مدينة	أكثر من 4000 شيقل	الطب البشري	الاولى	لدي صديق واحدعلى الأقل مدخن	أوافق	أوافق	لا أعلم	لا أوافق	أوافق	لا أوافق	لا أعلم	لا	لا	لا	لا
نعم	18	20 سنة أو أقل	غير متزوج/ة	بكالوريوس	أنثى	قرية/بلدة	2000-4000 شيقل	الطب البشري	الاولى	لا يوجد أحد من أهلي مدخن	أوافق	أوافق	أوافق	لا أوافق	أوافق	لا أوافق	لا أوافق	لا	لا	لا	لا
نعم	18	20 سنة أو أقل	غير متزوج/ة	بكالوريوس	أنثى	قرية/بلدة	2000-4000 شيقل	الطب البشري	الاولى	لا يوجد أحد من أهلي مدخن, لا يوجد أحد من أصدقائي مدخن	أوافق	أوافق	أوافق	لا أوافق	أوافق	لا أعلم	لا أوافق	لا	لا	لا	لا
نعم	18	20 سنة أو أقل	غير متزوج/ة	بكالوريوس	أنثى	مدينة	أكثر من 4000 شيقل	الطب البشري	الاولى	والدي مدخن, لدي صديق واحدعلى الأقل مدخن	أوافق	أوافق	أوافق	لا أوافق	أوافق	أوافق	لا أوافق	لا	لا	لا	لا
نعم	18	20 سنة أو أقل	غير متزوج/ة	بكالوريوس	ذكر	مدينة	أكثر من 4000 شيقل	الطب البشري	الاولى	والدي مدخن, لدي صديق واحدعلى الأقل مدخن	أوافق	أوافق	لا أوافق	لا أوافق	أوافق	لا أوافق	أوافق	نعم	نعم	نعم	لا
نعم	18	20 سنة أو أقل	غير متزوج/ة	بكالوريوس	ذكر	قرية/بلدة	2000-4000 شيقل	الطب البشري	الاولى	والدي مدخن, لدي صديق واحدعلى الأقل مدخن	لا أعلم	لا أعلم	لا أعلم	لا أعلم	لا أعلم	أوافق	أوافق	لا	لا	لا	لا
نعم	17	20 سنة أو أقل	غير متزوج/ة	بكالوريوس	ذكر	قرية/بلدة	أكثر من 4000 شيقل	الطب البشري	الاولى	والدي مدخن	أوافق	أوافق	أوافق	لا أوافق	لا أوافق	لا أوافق	لا أوافق	لا	لا	لا	لا
نعم	18	20 سنة أو أقل	غير متزوج/ة	بكالوريوس	أنثى	مدينة	أكثر من 4000 شيقل	الطب البشري	الاولى	والدي مدخن, واحد أو أكثر من اخوتي و اخواتي مدخنين	أوافق	أوافق	أوافق	لا أوافق	أوافق	لا أوافق	لا أوافق	لا	لا	لا	لا
نعم	18	20 سنة أو أقل	غير متزوج/ة	بكالوريوس	ذكر	قرية/بلدة	أكثر من 4000 شيقل	الطب البشري	الاولى	لا يوجد أحد من أهلي مدخن	لا أعلم	أوافق	أوافق	لا أعلم	أوافق	أوافق	أوافق	لا	لا	لا	لا
نعم	18	20 سنة أو أقل	غير متزوج/ة	بكالوريوس	أنثى	قرية/بلدة	أكثر من 4000 شيقل	الطب البشري	الاولى	لا يوجد أحد من أهلي مدخن, لا يوجد أحد من أصدقائي مدخن	أوافق	أوافق	أوافق	لا أوافق	أوافق	لا أوافق	لا أوافق	لا	لا	لا	لا
نعم	18	20 سنة أو أقل	غير متزوج/ة	بكالوريوس	أنثى	مدينة	أكثر من 4000 شيقل	العلوم الصحية (طب مخبري/تمريض/علاج طبيعي/علاج وظيفي/سمع و نطق/تخدير/قبالة/تروية قلبية/عناية تنفسية/تصوير طبي / تجميل و غيرها)	الاولى	والدي مدخن, والدتي مدخنة, واحد أو أكثر من اخوتي و اخواتي مدخنين	أوافق	أوافق	أوافق	لا أوافق	أوافق	لا أوافق	أوافق	لا	لا	لا	لا
نعم	18	20 سنة أو أقل	غير متزوج/ة	بكالوريوس	ذكر	مخيم	أكثر من 4000 شيقل	الطب البشري	الاولى	لدي صديق واحدعلى الأقل مدخن, لا يوجد أحد من أهلي مدخن	أوافق	أوافق	أوافق	لا أوافق	أوافق	لا أوافق	لا أوافق	لا	لا	لا	لا
نعم	18	20 سنة أو أقل	غير متزوج/ة	بكالوريوس	أنثى	مدينة	أكثر من 4000 شيقل	الطب البشري	الاولى	والدي مدخن, واحد أو أكثر من اخوتي و اخواتي مدخنين, لدي صديق واحدعلى الأقل مدخن	أوافق	أوافق	أوافق	لا أوافق	أوافق	لا أوافق	لا أعلم	لا	لا	لا	لا
نعم	18	20 سنة أو أقل	غير متزوج/ة	بكالوريوس	أنثى	قرية/بلدة	2000-4000 شيقل	الطب البشري	الاولى	لا يوجد أحد من أصدقائي مدخن	أوافق	أوافق	لا أعلم	أوافق	أوافق	لا أوافق	أوافق	لا	لا	لا	لا
نعم	18	20 سنة أو أقل	غير متزوج/ة	بكالوريوس	ذكر	مدينة	أكثر من 4000 شيقل	الطب البشري	الاولى	لدي صديق واحدعلى الأقل مدخن	لا أوافق	أوافق	لا أعلم	لا أوافق	لا أوافق	لا أوافق	أوافق	لا	لا	لا	لا
نعم	18	20 سنة أو أقل	غير متزوج/ة	بكالوريوس	أنثى	قرية/بلدة	2000-4000 شيقل	الطب البشري	الاولى	والدي مدخن	لا أعلم	أوافق	لا أعلم	لا أعلم	أوافق	أوافق	أوافق	لا	لا	لا	لا
نعم	18	20 سنة أو أقل	غير متزوج/ة	بكالوريوس	أنثى	مدينة	أكثر من 4000 شيقل	الطب البشري	الاولى	لا يوجد أحد من أهلي مدخن, لا يوجد أحد من أصدقائي مدخن	أوافق	أوافق	أوافق	لا أوافق	أوافق	لا أوافق	أوافق	لا	لا	لا	لا
نعم	18	20 سنة أو أقل	غير متزوج/ة	بكالوريوس	ذكر	مدينة	أكثر من 4000 شيقل	الطب البشري	الاولى	لا يوجد أحد من أهلي مدخن	أوافق	أوافق	أوافق	لا أوافق	أوافق	لا أوافق	لا أعلم	لا	لا	لا	لا
نعم	18	20 سنة أو أقل	غير متزوج/ة	بكالوريوس	أنثى	مدينة	أكثر من 4000 شيقل	الطب البشري	الاولى	لا يوجد أحد من أهلي مدخن	أوافق	أوافق	لا أعلم	لا أوافق	أوافق	لا أوافق	أوافق	لا	لا	لا	لا
نعم	18	20 سنة أو أقل	غير متزوج/ة	بكالوريوس	أنثى	مدينة	2000-4000 شيقل	الطب البشري	الاولى	والدي مدخن, والدتي مدخنة, واحد أو أكثر من اخوتي و اخواتي مدخنين, لدي صديق واحدعلى الأقل مدخن	لا أوافق	لا أوافق	لا أوافق	أوافق	لا أوافق	لا أوافق	لا أوافق	نعم	لا	نعم	نعم	18	كل يوم	لا استخدم السجائر الالكترونية في الحرم الجامعي	غير ذلك	B. أستخدم السجائر الإلكترونية لأنني أستطيع استخدامها في الأماكن التي لا يسمح فيها بتدخين السجائر التقليدية, E. أستخدم السجائر الإلكترونية لأنها تأتي في النكهات التي أحبها
نعم	18	20 سنة أو أقل	غير متزوج/ة	بكالوريوس	ذكر	مدينة	أكثر من 4000 شيقل	الطب البشري	الاولى	لدي صديق واحدعلى الأقل مدخن	أوافق	أوافق	أوافق	لا أوافق	أوافق	لا أعلم	لا أعلم	لا	لا	لا	لا
نعم	18	20 سنة أو أقل	غير متزوج/ة	بكالوريوس	أنثى	مدينة	2000-4000 شيقل	الطب البشري	الاولى	لا يوجد أحد من أهلي مدخن	أوافق	أوافق	لا أعلم	لا أعلم	أوافق	لا أوافق	لا أوافق	لا	لا	لا	لا
نعم	18	20 سنة أو أقل	غير متزوج/ة	بكالوريوس	أنثى	قرية/بلدة	أكثر من 4000 شيقل	الطب البشري	الاولى	لا يوجد أحد من أهلي مدخن	أوافق	أوافق	لا أعلم	لا أوافق	لا أعلم	لا أعلم	لا أعلم	لا	لا	لا	لا
نعم	20	20 سنة أو أقل	غير متزوج/ة	بكالوريوس	ذكر	قرية/بلدة	2000-4000 شيقل	صيدلة/دكتور صيدلي	الثالثة	والدي مدخن, واحد أو أكثر من اخوتي و اخواتي مدخنين	أوافق	أوافق	أوافق	لا أوافق	أوافق	لا أعلم	لا أعلم	لا	لا	لا	لا
نعم	21	21-23 سنة	غير متزوج/ة	بكالوريوس	ذكر	مدينة	2000-4000 شيقل	الشريعة	الثالثة	والدي مدخن, والدتي مدخنة, واحد أو أكثر من اخوتي و اخواتي مدخنين, لدي صديق واحدعلى الأقل مدخن	أوافق	لا أعلم	لا أعلم	أوافق	لا أوافق	أوافق	أوافق	نعم	لا	نعم	نعم	20	كل يوم	في الهواء الطلق	خلال ساعات الدراسة الجامعية	A. أستخدم السجائر الإلكترونية لأنها متوفرة/ميسورة التكلفة, B. أستخدم السجائر الإلكترونية لأنني أستطيع استخدامها في الأماكن التي لا يسمح فيها بتدخين السجائر التقليدية, C. أستخدم السجائر الإلكترونية لأنها قد تكون أقل ضرراً لي من تدخين السجائر التقليدية, D. أستخدم السجائر الإلكترونية لأنها قد تكون أقل ضررا من السجائر للناس الذين هم حولي
نعم	21	21-23 سنة	غير متزوج/ة	بكالوريوس	أنثى	قرية/بلدة	أكثر من 4000 شيقل	العلوم الصحية (طب مخبري/تمريض/علاج طبيعي/علاج وظيفي/سمع و نطق/تخدير/قبالة/تروية قلبية/عناية تنفسية/تصوير طبي / تجميل و غيرها)	الرابعة	والدي مدخن, واحد أو أكثر من اخوتي و اخواتي مدخنين	أوافق	أوافق	أوافق	لا أوافق	أوافق	لا أوافق	أوافق	لا	لا	لا	لا
نعم	20	20 سنة أو أقل	غير متزوج/ة	بكالوريوس	أنثى	قرية/بلدة	أكثر من 4000 شيقل	الطب البشري	الثالثة	والدي مدخن	أوافق	أوافق	أوافق	لا أوافق	أوافق	لا أوافق	لا أعلم	لا	لا	لا	لا
نعم	19	20 سنة أو أقل	غير متزوج/ة	بكالوريوس	أنثى	مدينة	2000-4000 شيقل	الطب البشري	الثانية	والدي مدخن, لدي صديق واحدعلى الأقل مدخن	أوافق	أوافق	لا أوافق	لا أوافق	أوافق	لا أوافق	لا أوافق	لا	لا	لا	لا
نعم	21	21-23 سنة	متزوج/ة	بكالوريوس	أنثى	قرية/بلدة	أكثر من 4000 شيقل	العلوم الصحية (طب مخبري/تمريض/علاج طبيعي/علاج وظيفي/سمع و نطق/تخدير/قبالة/تروية قلبية/عناية تنفسية/تصوير طبي / تجميل و غيرها)	الرابعة	واحد أو أكثر من اخوتي و اخواتي مدخنين	أوافق	أوافق	أوافق	لا أوافق	أوافق	أوافق	لا أعلم	لا	لا	لا	لا
نعم	21	21-23 سنة	غير متزوج/ة	بكالوريوس	أنثى	قرية/بلدة	أكثر من 4000 شيقل	العلوم الصحية (طب مخبري/تمريض/علاج طبيعي/علاج وظيفي/سمع و نطق/تخدير/قبالة/تروية قلبية/عناية تنفسية/تصوير طبي / تجميل و غيرها)	الرابعة	لدي صديق واحدعلى الأقل مدخن, لا يوجد أحد من أهلي مدخن	أوافق	أوافق	أوافق	لا أوافق	أوافق	لا أوافق	لا أعلم	لا	لا	لا	لا
نعم	21	21-23 سنة	غير ذلك	بكالوريوس	أنثى	قرية/بلدة	2000-4000 شيقل	العلوم الصحية (طب مخبري/تمريض/علاج طبيعي/علاج وظيفي/سمع و نطق/تخدير/قبالة/تروية قلبية/عناية تنفسية/تصوير طبي / تجميل و غيرها)	الثالثة	والدي مدخن	أوافق	أوافق	أوافق	لا أوافق	أوافق	لا أعلم	لا أوافق	لا	لا	لا	لا
نعم	19	20 سنة أو أقل	غير متزوج/ة	بكالوريوس	أنثى	قرية/بلدة	أكثر من 4000 شيقل	طب الاسنان	الثانية	والدي مدخن, واحد أو أكثر من اخوتي و اخواتي مدخنين	أوافق	أوافق	أوافق	لا أوافق	أوافق	لا أعلم	لا أوافق	لا	لا	لا	لا
نعم	20	20 سنة أو أقل	غير متزوج/ة	بكالوريوس	أنثى	قرية/بلدة	2000-4000 شيقل	طب الاسنان	الثالثة	والدي مدخن	أوافق	أوافق	أوافق	لا أوافق	أوافق	لا أوافق	لا أوافق	لا	لا	لا	لا
نعم	19	20 سنة أو أقل	غير متزوج/ة	بكالوريوس	أنثى	قرية/بلدة	أكثر من 4000 شيقل	الطب البشري	الاولى	واحد أو أكثر من اخوتي و اخواتي مدخنين	أوافق	أوافق	أوافق	لا أوافق	أوافق	لا أعلم	لا أوافق	لا	لا	لا	لا
نعم	20	20 سنة أو أقل	غير متزوج/ة	بكالوريوس	أنثى	مدينة	أكثر من 4000 شيقل	الطب البشري	الثانية	والدي مدخن	أوافق	أوافق	أوافق	لا أوافق	لا أعلم	لا أوافق	لا أعلم	لا	لا	لا	لا
نعم	19	20 سنة أو أقل	غير ذلك	بكالوريوس	أنثى	قرية/بلدة	2000-4000 شيقل	طب الاسنان	الثانية	واحد أو أكثر من اخوتي و اخواتي مدخنين	أوافق	أوافق	لا أعلم	لا أوافق	أوافق	لا أوافق	لا أوافق	لا	لا	لا	لا
نعم	20	20 سنة أو أقل	غير متزوج/ة	بكالوريوس	أنثى	قرية/بلدة	2000-4000 شيقل	العلوم الصحية (طب مخبري/تمريض/علاج طبيعي/علاج وظيفي/سمع و نطق/تخدير/قبالة/تروية قلبية/عناية تنفسية/تصوير طبي / تجميل و غيرها)	الثالثة	لا يوجد أحد من أهلي مدخن	أوافق	أوافق	لا أوافق	لا أوافق	أوافق	أوافق	لا أوافق	لا	لا	لا	لا
نعم	20	20 سنة أو أقل	غير متزوج/ة	بكالوريوس	أنثى	مدينة	2000-4000 شيقل	الطب البشري	الثانية	والدي مدخن, واحد أو أكثر من اخوتي و اخواتي مدخنين	أوافق	أوافق	أوافق	لا أوافق	أوافق	لا أوافق	لا أوافق	لا	لا	لا	لا
نعم	20	20 سنة أو أقل	غير متزوج/ة	بكالوريوس	أنثى	قرية/بلدة	2000-4000 شيقل	طب الاسنان	الثالثة	لا يوجد أحد من أهلي مدخن, لا يوجد أحد من أصدقائي مدخن	أوافق	أوافق	أوافق	لا أوافق	أوافق	لا أعلم	لا أعلم	لا	لا	لا	لا
نعم	21	21-23 سنة	غير متزوج/ة	بكالوريوس	أنثى	قرية/بلدة	2000-4000 شيقل	العلوم الصحية (طب مخبري/تمريض/علاج طبيعي/علاج وظيفي/سمع و نطق/تخدير/قبالة/تروية قلبية/عناية تنفسية/تصوير طبي / تجميل و غيرها)	الرابعة	لا يوجد أحد من أهلي مدخن, لا يوجد أحد من أصدقائي مدخن	أوافق	أوافق	أوافق	لا أوافق	أوافق	لا أوافق	أوافق	لا	لا	لا	لا
نعم	18	20 سنة أو أقل	غير متزوج/ة	بكالوريوس	أنثى	قرية/بلدة	أكثر من 4000 شيقل	العلوم الصحية (طب مخبري/تمريض/علاج طبيعي/علاج وظيفي/سمع و نطق/تخدير/قبالة/تروية قلبية/عناية تنفسية/تصوير طبي / تجميل و غيرها)	الاولى	والدي مدخن, واحد أو أكثر من اخوتي و اخواتي مدخنين	أوافق	أوافق	أوافق	لا أوافق	لا أوافق	لا أوافق	لا أوافق	لا	لا	لا	لا
نعم	19	20 سنة أو أقل	غير متزوج/ة	بكالوريوس	أنثى	قرية/بلدة	2000-4000 شيقل	التربية	الثانية	والدي مدخن, واحد أو أكثر من اخوتي و اخواتي مدخنين	أوافق	أوافق	أوافق	لا أوافق	أوافق	لا أوافق	لا أوافق	لا	لا	لا	لا
نعم	19	20 سنة أو أقل	غير متزوج/ة	بكالوريوس	أنثى	قرية/بلدة	2000-4000 شيقل	الهندسة و تكنولوجيا المعلومات	الثانية	والدي مدخن, واحد أو أكثر من اخوتي و اخواتي مدخنين	أوافق	أوافق	أوافق	لا أوافق	لا أعلم	لا أوافق	لا أوافق	لا	لا	لا	لا
نعم	19	20 سنة أو أقل	غير متزوج/ة	بكالوريوس	أنثى	قرية/بلدة	2000-4000 شيقل	الاداب (لغة عربية/ ترجمة/ لغة انجلزية/ إعلام ..........)	الثانية	والدي مدخن	أوافق	أوافق	أوافق	لا أوافق	أوافق	لا أوافق	لا أوافق	لا	لا	لا	لا
نعم	19	20 سنة أو أقل	غير متزوج/ة	بكالوريوس	أنثى	قرية/بلدة	أقل من 2000 شيقل	الطب البشري	الثانية	لا يوجد أحد من أهلي مدخن	لا أعلم	أوافق	لا أعلم	لا أعلم	أوافق	أوافق	أوافق	لا	لا	لا	لا
نعم	20	20 سنة أو أقل	غير متزوج/ة	بكالوريوس	أنثى	مدينة	2000-4000 شيقل	العلوم (فيزياء/كيمياء/أحياء/رياضيات/...)	الثالثة	والدي مدخن, والدتي مدخنة, واحد أو أكثر من اخوتي و اخواتي مدخنين	أوافق	أوافق	أوافق	لا أوافق	أوافق	لا أوافق	لا أوافق	لا	لا	لا	لا
نعم	19	20 سنة أو أقل	غير متزوج/ة	بكالوريوس	أنثى	مدينة	أقل من 2000 شيقل	صيدلة/دكتور صيدلي	الثانية	والدي مدخن	أوافق	أوافق	أوافق	لا أوافق	لا أعلم	أوافق	لا أعلم	لا	لا	لا	لا
نعم	22	21-23 سنة	غير متزوج/ة	بكالوريوس	أنثى	مدينة	أكثر من 4000 شيقل	التجارة و الاقتصاد	الثانية	واحد أو أكثر من اخوتي و اخواتي مدخنين	أوافق	أوافق	لا أوافق	لا أعلم	لا أوافق	لا أوافق	لا أوافق	نعم	لا	نعم	نعم	18	كل يوم	لا استخدم السجائر الالكترونية في الحرم الجامعي	خلال المواقف العصيبة	E. أستخدم السجائر الإلكترونية لأنها تأتي في النكهات التي أحبها
نعم	22	21-23 سنة	غير ذلك	بكالوريوس	أنثى	مدينة	أكثر من 4000 شيقل	التربية	الرابعة	واحد أو أكثر من اخوتي و اخواتي مدخنين	أوافق	أوافق	لا أعلم	لا أوافق	أوافق	لا أوافق	لا أعلم	نعم	لا	نعم	لا
نعم	22	21-23 سنة	غير متزوج/ة	بكالوريوس	أنثى	مدينة	2000-4000 شيقل	التربية	الرابعة	والدي مدخن	أوافق	أوافق	أوافق	لا أوافق	أوافق	لا أعلم	لا أعلم	نعم	لا	نعم	لا
نعم	24	24 سنة أو أكثر	غير متزوج/ة	بكالوريوس	أنثى	قرية/بلدة	أكثر من 4000 شيقل	الحقوق و القانون	الثالثة	لدي صديق واحدعلى الأقل مدخن	أوافق	لا أوافق	لا أوافق	أوافق	لا أعلم	أوافق	أوافق	نعم	لا	لا	نعم	19	مرة واحدة كل اسبوعين	في الهواء الطلق	خلال المواقف و المناسبات الاجتماعية	A. أستخدم السجائر الإلكترونية لأنها متوفرة/ميسورة التكلفة
نعم	22	21-23 سنة	غير متزوج/ة	بكالوريوس	أنثى	قرية/بلدة	أقل من 2000 شيقل	التربية	الاولى	والدتي مدخنة	أوافق	لا أعلم	لا أعلم	لا أعلم	لا أعلم	لا أعلم	لا أعلم	نعم	نعم	لا	نعم	17	مرة واحدة كل اسبوعين	في داخل المباني و في الهواء الطلق	غير ذلك	A. أستخدم السجائر الإلكترونية لأنها متوفرة/ميسورة التكلفة
نعم	18	20 سنة أو أقل	غير متزوج/ة	بكالوريوس	ذكر	مدينة	2000-4000 شيقل	الشريعة	الاولى	والدي مدخن	أوافق	لا أعلم	لا أعلم	لا أعلم	لا أعلم	لا أعلم	لا أعلم	نعم	نعم	لا	نعم	17	مرتين في الاسبوع	داخل المباني	خلال المواقف و المناسبات الاجتماعية	A. أستخدم السجائر الإلكترونية لأنها متوفرة/ميسورة التكلفة
نعم	22	21-23 سنة	غير ذلك	بكالوريوس	أنثى	مدينة	2000-4000 شيقل	الحقوق و القانون	الثانية	والدتي مدخنة	أوافق	لا أوافق	لا أوافق	لا أعلم	لا أعلم	لا أعلم	لا أوافق	نعم	لا	نعم	نعم	22	مرة واحدة في الاسبوع	داخل المباني	خلال المواقف و المناسبات الاجتماعية	A. أستخدم السجائر الإلكترونية لأنها متوفرة/ميسورة التكلفة
نعم	28	24 سنة أو أكثر	غير متزوج/ة	بكالوريوس	أنثى	مدينة	أكثر من 4000 شيقل	طب الاسنان	السادسة	والدي مدخن	لا أوافق	لا أوافق	لا أعلم	لا أعلم	لا أعلم	لا أعلم	لا أعلم	نعم	نعم	نعم	نعم	23	مرة واحدة كل اسبوعين	في الهواء الطلق	غير ذلك	B. أستخدم السجائر الإلكترونية لأنني أستطيع استخدامها في الأماكن التي لا يسمح فيها بتدخين السجائر التقليدية
نعم	24	24 سنة أو أكثر	متزوج/ة	ماجستير	أنثى	مخيم	أكثر من 4000 شيقل	الهندسة و تكنولوجيا المعلومات	الثانية	والدي مدخن	أوافق	لا أوافق	لا أوافق	لا أعلم	لا أوافق	لا أوافق	لا أوافق	لا	نعم	نعم	لا
نعم	25	20 سنة أو أقل	غير ذلك	دكتوراة	أنثى	مخيم	أكثر من 4000 شيقل	الاداب (لغة عربية/ ترجمة/ لغة انجلزية/ إعلام ..........)	السادسة	لا يوجد أحد من أهلي مدخن	أوافق	أوافق	لا أوافق	أوافق	لا أعلم	لا أعلم	لا أعلم	نعم	نعم	نعم	نعم	23	مرة واحدة في الاسبوع	في الهواء الطلق	غير ذلك	A. أستخدم السجائر الإلكترونية لأنها متوفرة/ميسورة التكلفة
نعم	27	20 سنة أو أقل	متزوج/ة	بكالوريوس	ذكر	مدينة	أكثر من 4000 شيقل	الاداب (لغة عربية/ ترجمة/ لغة انجلزية/ إعلام ..........)	الخامسة	واحد أو أكثر من اخوتي و اخواتي مدخنين	أوافق	لا أعلم	لا أعلم	لا أوافق	لا أوافق	لا أعلم	لا أعلم	نعم	نعم	نعم	لا
نعم	24	21-23 سنة	متزوج/ة	ماجستير	ذكر	قرية/بلدة	أكثر من 4000 شيقل	الاداب (لغة عربية/ ترجمة/ لغة انجلزية/ إعلام ..........)	الثالثة	لا يوجد أحد من أصدقائي مدخن	أوافق	لا أوافق	لا أعلم	أوافق	لا أعلم	لا أعلم	لا أعلم	نعم	نعم	نعم	نعم	18	كل يوم	في الهواء الطلق	غير ذلك	E. أستخدم السجائر الإلكترونية لأنها تأتي في النكهات التي أحبها
نعم	24	24 سنة أو أكثر	متزوج/ة	ماجستير	أنثى	مدينة	أكثر من 4000 شيقل	الاداب (لغة عربية/ ترجمة/ لغة انجلزية/ إعلام ..........)	الثالثة	لا يوجد أحد من أهلي مدخن	أوافق	لا أعلم	لا أعلم	لا أعلم	لا أعلم	لا أعلم	أوافق	نعم	نعم	لا	نعم	17	مرتين في الاسبوع	لا استخدم السجائر الالكترونية في الحرم الجامعي	خلال ساعات الدراسة الجامعية	B. أستخدم السجائر الإلكترونية لأنني أستطيع استخدامها في الأماكن التي لا يسمح فيها بتدخين السجائر التقليدية
نعم	17	21-23 سنة	متزوج/ة	ماجستير	ذكر	مخيم	2000-4000 شيقل	العلوم (فيزياء/كيمياء/أحياء/رياضيات/...)	الاولى	والدي مدخن	أوافق	لا أوافق	لا أوافق	لا أعلم	لا أعلم	لا أعلم	لا أعلم	نعم	نعم	نعم	نعم	22	كل يوم	داخل المباني	غير ذلك	D. أستخدم السجائر الإلكترونية لأنها قد تكون أقل ضررا من السجائر للناس الذين هم حولي
نعم	23	21-23 سنة	متزوج/ة	ماجستير	أنثى	قرية/بلدة	2000-4000 شيقل	الاداب (لغة عربية/ ترجمة/ لغة انجلزية/ إعلام ..........)	الثانية	لدي صديق واحدعلى الأقل مدخن	لا أعلم	أوافق	لا أعلم	لا أوافق	لا أعلم	أوافق	لا أوافق	نعم	لا	نعم	نعم	17	كل يوم	في الهواء الطلق	خلال المواقف العصيبة	B. أستخدم السجائر الإلكترونية لأنني أستطيع استخدامها في الأماكن التي لا يسمح فيها بتدخين السجائر التقليدية
نعم	28	24 سنة أو أكثر	غير متزوج/ة	دكتوراة	أنثى	قرية/بلدة	2000-4000 شيقل	الاداب (لغة عربية/ ترجمة/ لغة انجلزية/ إعلام ..........)	الاولى	لا يوجد أحد من أصدقائي مدخن	لا أعلم	أوافق	أوافق	لا أعلم	أوافق	أوافق	لا أوافق	نعم	لا	نعم	لا
نعم	25	24 سنة أو أكثر	متزوج/ة	ماجستير	أنثى	قرية/بلدة	2000-4000 شيقل	الهندسة و تكنولوجيا المعلومات	الخامسة	واحد أو أكثر من اخوتي و اخواتي مدخنين	أوافق	لا أعلم	لا أعلم	لا أعلم	لا أعلم	لا أعلم	لا أعلم	نعم	نعم	نعم	نعم	17	مرة واحدة في الشهر	لا استخدم السجائر الالكترونية في الحرم الجامعي	غير ذلك	B. أستخدم السجائر الإلكترونية لأنني أستطيع استخدامها في الأماكن التي لا يسمح فيها بتدخين السجائر التقليدية
نعم	22	20 سنة أو أقل	متزوج/ة	دكتوراة	أنثى	مخيم	أكثر من 4000 شيقل	الاداب (لغة عربية/ ترجمة/ لغة انجلزية/ إعلام ..........)	الرابعة	لا يوجد أحد من أهلي مدخن	أوافق	لا أعلم	لا أوافق	لا أعلم	أوافق	لا أعلم	لا أوافق	نعم	نعم	نعم	لا
نعم	22	21-23 سنة	غير متزوج/ة	ماجستير	ذكر	مدينة	أقل من 2000 شيقل	الهندسة و تكنولوجيا المعلومات	السادسة	واحد أو أكثر من اخوتي و اخواتي مدخنين	أوافق	لا أعلم	أوافق	لا أعلم	أوافق	لا أعلم	لا أوافق	نعم	نعم	لا	نعم	17	كل يوم	لا استخدم السجائر الالكترونية في الحرم الجامعي	خلال ساعات الدراسة الجامعية	B. أستخدم السجائر الإلكترونية لأنني أستطيع استخدامها في الأماكن التي لا يسمح فيها بتدخين السجائر التقليدية
نعم	19	20 سنة أو أقل	غير متزوج/ة	بكالوريوس	أنثى	مخيم	2000-4000 شيقل	الاداب (لغة عربية/ ترجمة/ لغة انجلزية/ إعلام ..........)	السادسة	لا يوجد أحد من أصدقائي مدخن	أوافق	لا أوافق	لا أعلم	لا أعلم	لا أعلم	أوافق	لا أوافق	نعم	نعم	نعم	لا
نعم	23	20 سنة أو أقل	غير ذلك	بكالوريوس	أنثى	قرية/بلدة	أكثر من 4000 شيقل	الاداب (لغة عربية/ ترجمة/ لغة انجلزية/ إعلام ..........)	الخامسة	لا يوجد أحد من أهلي مدخن	أوافق	لا أوافق	لا أوافق	لا أعلم	لا أعلم	لا أعلم	لا أعلم	نعم	نعم	نعم	نعم	17	مرة واحدة في الشهر	في داخل المباني و في الهواء الطلق	خلال المواقف العصيبة	C. أستخدم السجائر الإلكترونية لأنها قد تكون أقل ضرراً لي من تدخين السجائر التقليدية, D. أستخدم السجائر الإلكترونية لأنها قد تكون أقل ضررا من السجائر للناس الذين هم حولي
نعم	17	24 سنة أو أكثر	متزوج/ة	دكتوراة	ذكر	مدينة	2000-4000 شيقل	الهندسة و تكنولوجيا المعلومات	الثالثة	لدي صديق واحدعلى الأقل مدخن, لا يوجد أحد من أهلي مدخن, لا يوجد أحد من أصدقائي مدخن	أوافق	لا أعلم	لا أعلم	لا أعلم	لا أعلم	أوافق	لا أوافق	نعم	لا	نعم	لا
نعم	17	20 سنة أو أقل	غير متزوج/ة	بكالوريوس	ذكر	مدينة	أكثر من 4000 شيقل	الاداب (لغة عربية/ ترجمة/ لغة انجلزية/ إعلام ..........)	الخامسة	والدي مدخن, لدي صديق واحدعلى الأقل مدخن, لا يوجد أحد من أهلي مدخن, لا يوجد أحد من أصدقائي مدخن	أوافق	أوافق	أوافق	لا أعلم	لا أعلم	أوافق	لا أوافق	نعم	نعم	نعم	لا
نعم	17	24 سنة أو أكثر	متزوج/ة	ماجستير	ذكر	مدينة	أكثر من 4000 شيقل	الهندسة و تكنولوجيا المعلومات	الاولى	واحد أو أكثر من اخوتي و اخواتي مدخنين, لدي صديق واحدعلى الأقل مدخن	أوافق	لا أعلم	أوافق	لا أعلم	لا أوافق	لا أعلم	لا أوافق	نعم	نعم	نعم	لا
نعم	23	20 سنة أو أقل	غير متزوج/ة	بكالوريوس	ذكر	مدينة	أقل من 2000 شيقل	الهندسة و تكنولوجيا المعلومات	الثالثة	والدي مدخن	أوافق	لا أعلم	لا أعلم	لا أعلم	لا أعلم	لا أعلم	لا أعلم	نعم	نعم	نعم	لا
نعم	23	21-23 سنة	متزوج/ة	بكالوريوس	ذكر	قرية/بلدة	أكثر من 4000 شيقل	الهندسة و تكنولوجيا المعلومات	السادسة	والدتي مدخنة	لا أوافق	لا أوافق	لا أعلم	لا أوافق	لا أعلم	لا أعلم	أوافق	نعم	نعم	لا	نعم	17	كل يوم	لا استخدم السجائر الالكترونية في الحرم الجامعي	خلال المواقف و المناسبات الاجتماعية	A. أستخدم السجائر الإلكترونية لأنها متوفرة/ميسورة التكلفة, I. أستخدم السجائر الإلكترونية لأنني أبدورائعا عند استخدامها
نعم	17	20 سنة أو أقل	غير متزوج/ة	دكتوراة	أنثى	قرية/بلدة	أكثر من 4000 شيقل	الاداب (لغة عربية/ ترجمة/ لغة انجلزية/ إعلام ..........)	السادسة	لدي صديق واحدعلى الأقل مدخن	لا أعلم	لا أعلم	لا أعلم	لا أعلم	لا أعلم	لا أعلم	لا أعلم	نعم	نعم	نعم	نعم	17	مرة واحدة في الاسبوع	لا استخدم السجائر الالكترونية في الحرم الجامعي	خلال ساعات الدراسة الجامعية	A. أستخدم السجائر الإلكترونية لأنها متوفرة/ميسورة التكلفة
نعم	23	24 سنة أو أكثر	غير متزوج/ة	بكالوريوس	ذكر	قرية/بلدة	أكثر من 4000 شيقل	الحقوق و القانون	الثانية	لا يوجد أحد من أصدقائي مدخن	أوافق	لا أعلم	أوافق	لا أعلم	لا أعلم	لا أعلم	لا أوافق	نعم	نعم	نعم	نعم	17	مرة واحدة في الاسبوع	لا استخدم السجائر الالكترونية في الحرم الجامعي	خلال المواقف و المناسبات الاجتماعية	A. أستخدم السجائر الإلكترونية لأنها متوفرة/ميسورة التكلفة
نعم	27	24 سنة أو أكثر	متزوج/ة	دكتوراة	ذكر	مخيم	أكثر من 4000 شيقل	الشريعة	السادسة	والدي مدخن	لا أعلم	لا أعلم	أوافق	لا أعلم	لا أعلم	أوافق	أوافق	نعم	نعم	لا	نعم	17	مرة واحدة في الاسبوع	لا استخدم السجائر الالكترونية في الحرم الجامعي	خلال ساعات الدراسة الجامعية	A. أستخدم السجائر الإلكترونية لأنها متوفرة/ميسورة التكلفة
نعم	24	24 سنة أو أكثر	متزوج/ة	ماجستير	ذكر	مدينة	أقل من 2000 شيقل	الهندسة و تكنولوجيا المعلومات	الثالثة	لا يوجد أحد من أهلي مدخن	أوافق	لا أعلم	لا أعلم	لا أعلم	لا أعلم	لا أعلم	لا أعلم	نعم	نعم	نعم	نعم	17	مرة واحدة في الاسبوع	لا استخدم السجائر الالكترونية في الحرم الجامعي	خلال المواقف العصيبة	C. أستخدم السجائر الإلكترونية لأنها قد تكون أقل ضرراً لي من تدخين السجائر التقليدية
نعم	24	20 سنة أو أقل	غير ذلك	بكالوريوس	ذكر	مخيم	2000-4000 شيقل	التربية	الثالثة	لا يوجد أحد من أهلي مدخن	لا أوافق	لا أوافق	لا أعلم	أوافق	لا أعلم	لا أعلم	لا أعلم	نعم	لا	نعم	نعم	17	مرة واحدة في الشهر	في داخل المباني و في الهواء الطلق	خلال المواقف العصيبة	B. أستخدم السجائر الإلكترونية لأنني أستطيع استخدامها في الأماكن التي لا يسمح فيها بتدخين السجائر التقليدية
نعم	28	24 سنة أو أكثر	غير ذلك	ماجستير	أنثى	قرية/بلدة	أكثر من 4000 شيقل	الاداب (لغة عربية/ ترجمة/ لغة انجلزية/ إعلام ..........)	الثانية	لا يوجد أحد من أصدقائي مدخن	أوافق	لا أعلم	لا أوافق	أوافق	لا أعلم	أوافق	أوافق	نعم	لا	نعم	لا
نعم	26	24 سنة أو أكثر	متزوج/ة	دكتوراة	أنثى	مدينة	2000-4000 شيقل	التربية	الرابعة	لدي صديق واحدعلى الأقل مدخن	أوافق	لا أعلم	لا أعلم	لا أعلم	لا أعلم	لا أعلم	لا أعلم	نعم	نعم	نعم	نعم	19	مرة واحدة في الشهر	في داخل المباني و في الهواء الطلق	خلال المواقف العصيبة	B. أستخدم السجائر الإلكترونية لأنني أستطيع استخدامها في الأماكن التي لا يسمح فيها بتدخين السجائر التقليدية
نعم	25	24 سنة أو أكثر	متزوج/ة	ماجستير	ذكر	قرية/بلدة	أقل من 2000 شيقل	التربية	السادسة	لدي صديق واحدعلى الأقل مدخن	لا أوافق	لا أوافق	لا أعلم	أوافق	لا أعلم	لا أعلم	لا أعلم	نعم	نعم	لا	لا
نعم	26	24 سنة أو أكثر	متزوج/ة	بكالوريوس	ذكر	قرية/بلدة	أكثر من 4000 شيقل	الحقوق و القانون	الخامسة	واحد أو أكثر من اخوتي و اخواتي مدخنين	أوافق	لا أعلم	لا أعلم	أوافق	لا أوافق	لا أوافق	لا أوافق	نعم	لا	نعم	لا
نعم	27	24 سنة أو أكثر	غير ذلك	دكتوراة	أنثى	مخيم	أكثر من 4000 شيقل	الحقوق و القانون	السادسة	لا يوجد أحد من أصدقائي مدخن	أوافق	لا أعلم	لا أعلم	لا أعلم	أوافق	لا أعلم	لا أوافق	نعم	نعم	نعم	نعم	17	كل يوم	لا استخدم السجائر الالكترونية في الحرم الجامعي	غير ذلك	A. أستخدم السجائر الإلكترونية لأنها متوفرة/ميسورة التكلفة, G. أستخدم السجائر الإلكترونية لأن لا رائحة لها
نعم	27	24 سنة أو أكثر	غير ذلك	بكالوريوس	أنثى	قرية/بلدة	2000-4000 شيقل	الهندسة و تكنولوجيا المعلومات	الخامسة	لدي صديق واحدعلى الأقل مدخن	لا أعلم	لا أعلم	لا أعلم	لا أوافق	لا أعلم	لا أوافق	أوافق	نعم	لا	نعم	لا
نعم	23	21-23 سنة	غير ذلك	ماجستير	أنثى	قرية/بلدة	أكثر من 4000 شيقل	الحقوق و القانون	الثالثة	والدتي مدخنة	لا أعلم	لا أعلم	لا أعلم	لا أعلم	لا أعلم	أوافق	لا أوافق	نعم	لا	نعم	لا
نعم	25	21-23 سنة	غير متزوج/ة	بكالوريوس	أنثى	قرية/بلدة	أكثر من 4000 شيقل	الاداب (لغة عربية/ ترجمة/ لغة انجلزية/ إعلام ..........)	الرابعة	واحد أو أكثر من اخوتي و اخواتي مدخنين	لا أعلم	لا أوافق	لا أعلم	لا أعلم	أوافق	لا أوافق	لا أوافق	نعم	نعم	نعم	لا
نعم	22	21-23 سنة	متزوج/ة	بكالوريوس	ذكر	قرية/بلدة	أكثر من 4000 شيقل	الحقوق و القانون	الرابعة	والدي مدخن, لدي صديق واحدعلى الأقل مدخن	لا أعلم	لا أوافق	لا أوافق	أوافق	لا أوافق	أوافق	أوافق	نعم	لا	نعم	نعم	19	مرتين في الاسبوع	في الهواء الطلق	خلال المواقف و المناسبات الاجتماعية	A. أستخدم السجائر الإلكترونية لأنها متوفرة/ميسورة التكلفة, D. أستخدم السجائر الإلكترونية لأنها قد تكون أقل ضررا من السجائر للناس الذين هم حولي
نعم	21	20 سنة أو أقل	متزوج/ة	ماجستير	أنثى	مخيم	2000-4000 شيقل	التربية	الثالثة	لا يوجد أحد من أهلي مدخن	أوافق	لا أوافق	لا أعلم	لا أعلم	أوافق	أوافق	لا أعلم	نعم	نعم	لا	لا
نعم	26	24 سنة أو أكثر	غير ذلك	دكتوراة	أنثى	مخيم	2000-4000 شيقل	الاداب (لغة عربية/ ترجمة/ لغة انجلزية/ إعلام ..........)	السادسة	والدتي مدخنة	أوافق	لا أعلم	لا أوافق	أوافق	لا أعلم	لا أعلم	لا أعلم	نعم	نعم	نعم	نعم	21	مرة واحدة في الشهر	لا استخدم السجائر الالكترونية في الحرم الجامعي	غير ذلك	A. أستخدم السجائر الإلكترونية لأنها متوفرة/ميسورة التكلفة
نعم	21	24 سنة أو أكثر	متزوج/ة	دكتوراة	أنثى	مخيم	أكثر من 4000 شيقل	العلوم الصحية (طب مخبري/تمريض/علاج طبيعي/علاج وظيفي/سمع و نطق/تخدير/قبالة/تروية قلبية/عناية تنفسية/تصوير طبي / تجميل و غيرها)	الخامسة	واحد أو أكثر من اخوتي و اخواتي مدخنين	أوافق	لا أوافق	لا أوافق	لا أعلم	لا أعلم	لا أعلم	لا أعلم	نعم	لا	نعم	لا
نعم	21	24 سنة أو أكثر	غير ذلك	دكتوراة	أنثى	مدينة	أكثر من 4000 شيقل	الهندسة و تكنولوجيا المعلومات	السادسة	لا يوجد أحد من أهلي مدخن	لا أعلم	لا أعلم	لا أعلم	أوافق	لا أوافق	لا أعلم	لا أوافق	نعم	لا	نعم	لا
نعم	28	24 سنة أو أكثر	غير ذلك	دكتوراة	أنثى	مخيم	أكثر من 4000 شيقل	التربية	السادسة	لا يوجد أحد من أهلي مدخن	أوافق	لا أعلم	لا أعلم	لا أوافق	لا أعلم	أوافق	أوافق	نعم	لا	نعم	لا
نعم	27	24 سنة أو أكثر	غير متزوج/ة	دكتوراة	أنثى	مخيم	أقل من 2000 شيقل	الاداب (لغة عربية/ ترجمة/ لغة انجلزية/ إعلام ..........)	الخامسة	لا يوجد أحد من أصدقائي مدخن	لا أوافق	لا أعلم	لا أعلم	لا أعلم	لا أعلم	لا أعلم	لا أعلم	نعم	نعم	نعم	نعم	28	مرة واحدة في الشهر	في داخل المباني و في الهواء الطلق	خلال المواقف و المناسبات الاجتماعية	A. أستخدم السجائر الإلكترونية لأنها متوفرة/ميسورة التكلفة
نعم	28	24 سنة أو أكثر	غير ذلك	دكتوراة	أنثى	مخيم	2000-4000 شيقل	الهندسة و تكنولوجيا المعلومات	السادسة	لا يوجد أحد من أهلي مدخن	أوافق	لا أعلم	أوافق	أوافق	لا أعلم	لا أوافق	لا أوافق	نعم	لا	لا	لا
نعم	27	24 سنة أو أكثر	غير ذلك	دكتوراة	ذكر	مدينة	أكثر من 4000 شيقل	التربية	الثالثة	واحد أو أكثر من اخوتي و اخواتي مدخنين	لا أعلم	لا أعلم	لا أعلم	لا أعلم	لا أوافق	لا أعلم	لا أعلم	نعم	لا	نعم	لا
نعم	26	24 سنة أو أكثر	متزوج/ة	ماجستير	ذكر	مخيم	2000-4000 شيقل	الاداب (لغة عربية/ ترجمة/ لغة انجلزية/ إعلام ..........)	الثالثة	والدتي مدخنة	أوافق	لا أعلم	لا أعلم	لا أعلم	لا أوافق	أوافق	أوافق	نعم	لا	لا	لا
نعم	25	20 سنة أو أقل	غير ذلك	ماجستير	أنثى	مدينة	2000-4000 شيقل	الاداب (لغة عربية/ ترجمة/ لغة انجلزية/ إعلام ..........)	السادسة	لدي صديق واحدعلى الأقل مدخن	لا أوافق	لا أوافق	لا أعلم	لا أعلم	لا أعلم	لا أوافق	أوافق	نعم	لا	لا	لا
نعم	23	24 سنة أو أكثر	غير ذلك	بكالوريوس	ذكر	مدينة	أكثر من 4000 شيقل	الاداب (لغة عربية/ ترجمة/ لغة انجلزية/ إعلام ..........)	الرابعة	واحد أو أكثر من اخوتي و اخواتي مدخنين	أوافق	لا أوافق	أوافق	لا أوافق	لا أوافق	لا أوافق	أوافق	نعم	لا	نعم	لا
نعم	26	24 سنة أو أكثر	غير ذلك	ماجستير	أنثى	مدينة	أكثر من 4000 شيقل	الحقوق و القانون	الثالثة	لدي صديق واحدعلى الأقل مدخن	أوافق	لا أعلم	لا أعلم	لا أعلم	لا أوافق	أوافق	لا أوافق	نعم	لا	نعم	لا
نعم	25	24 سنة أو أكثر	متزوج/ة	ماجستير	ذكر	مدينة	أكثر من 4000 شيقل	الحقوق و القانون	الرابعة	واحد أو أكثر من اخوتي و اخواتي مدخنين	لا أوافق	أوافق	لا أعلم	لا أوافق	لا أعلم	أوافق	لا أوافق	نعم	نعم	نعم	لا
نعم	28	24 سنة أو أكثر	غير ذلك	دكتوراة	أنثى	مخيم	2000-4000 شيقل	الهندسة و تكنولوجيا المعلومات	السادسة	لا يوجد أحد من أهلي مدخن	أوافق	لا أعلم	لا أعلم	أوافق	لا أعلم	لا أوافق	لا أعلم	لا	نعم	لا	لا
نعم	29	24 سنة أو أكثر	غير ذلك	دكتوراة	ذكر	مخيم	أكثر من 4000 شيقل	الاداب (لغة عربية/ ترجمة/ لغة انجلزية/ إعلام ..........)	السادسة	لا يوجد أحد من أهلي مدخن	أوافق	لا أعلم	لا أوافق	لا أعلم	لا أوافق	أوافق	لا أوافق	لا	نعم	نعم	لا
نعم	21	21-23 سنة	غير متزوج/ة	بكالوريوس	أنثى	مدينة	2000-4000 شيقل	العلوم الصحية (طب مخبري/تمريض/علاج طبيعي/علاج وظيفي/سمع و نطق/تخدير/قبالة/تروية قلبية/عناية تنفسية/تصوير طبي / تجميل و غيرها)	الرابعة	والدي مدخن, واحد أو أكثر من اخوتي و اخواتي مدخنين, لدي صديق واحدعلى الأقل مدخن	أوافق	أوافق	أوافق	لا أوافق	أوافق	لا أوافق	لا أعلم	نعم	لا	نعم	لا
نعم	45	24 سنة أو أكثر	غير متزوج/ة	دكتوراة	أنثى	مدينة	أكثر من 4000 شيقل	التربية	الثانية	واحد أو أكثر من اخوتي و اخواتي مدخنين, لدي صديق واحدعلى الأقل مدخن	أوافق	أوافق	لا أعلم	لا أعلم	أوافق	لا أوافق	لا أوافق	لا	لا	لا	لا
نعم	26	24 سنة أو أكثر	غير ذلك	دكتوراة	أنثى	قرية/بلدة	أكثر من 4000 شيقل	الهندسة و تكنولوجيا المعلومات	الخامسة	لدي صديق واحدعلى الأقل مدخن	لا أوافق	لا أعلم	لا أعلم	لا أعلم	لا أعلم	لا أعلم	لا أعلم	نعم	نعم	نعم	نعم	24	مرة واحدة في الشهر	لا استخدم السجائر الالكترونية في الحرم الجامعي	خلال المواقف و المناسبات الاجتماعية	A. أستخدم السجائر الإلكترونية لأنها متوفرة/ميسورة التكلفة
نعم	28	24 سنة أو أكثر	متزوج/ة	ماجستير	أنثى	قرية/بلدة	أكثر من 4000 شيقل	الحقوق و القانون	الثالثة	واحد أو أكثر من اخوتي و اخواتي مدخنين	أوافق	لا أعلم	لا أعلم	لا أوافق	لا أعلم	لا أعلم	لا أعلم	نعم	نعم	نعم	نعم	21	مرة واحدة في الاسبوع	في الهواء الطلق	خلال المواقف و المناسبات الاجتماعية	C. أستخدم السجائر الإلكترونية لأنها قد تكون أقل ضرراً لي من تدخين السجائر التقليدية
نعم	24	24 سنة أو أكثر	متزوج/ة	ماجستير	ذكر	قرية/بلدة	أكثر من 4000 شيقل	الحقوق و القانون	الخامسة	لدي صديق واحدعلى الأقل مدخن	أوافق	لا أعلم	لا أعلم	لا أعلم	لا أعلم	لا أعلم	لا أعلم	لا	نعم	نعم	لا
نعم	25	24 سنة أو أكثر	غير ذلك	دكتوراة	أنثى	مخيم	2000-4000 شيقل	الحقوق و القانون	الرابعة	لدي صديق واحدعلى الأقل مدخن	لا أوافق	لا أعلم	لا أعلم	لا أعلم	لا أعلم	لا أعلم	لا أعلم	نعم	نعم	نعم	نعم	17	كل يوم	في الهواء الطلق	غير ذلك	B. أستخدم السجائر الإلكترونية لأنني أستطيع استخدامها في الأماكن التي لا يسمح فيها بتدخين السجائر التقليدية, C. أستخدم السجائر الإلكترونية لأنها قد تكون أقل ضرراً لي من تدخين السجائر التقليدية, F. أستخدم السجائر الإلكترونية لأنها قد تساعدني في الإقلاع عن التدخين
نعم	23	21-23 سنة	متزوج/ة	بكالوريوس	أنثى	مدينة	2000-4000 شيقل	الاداب (لغة عربية/ ترجمة/ لغة انجلزية/ إعلام ..........)	الثانية	والدي مدخن, لدي صديق واحدعلى الأقل مدخن, لا يوجد أحد من أصدقائي مدخن	لا أعلم	لا أعلم	أوافق	لا أعلم	لا أعلم	لا أعلم	لا أعلم	نعم	لا	نعم	لا
نعم	25	24 سنة أو أكثر	متزوج/ة	ماجستير	أنثى	قرية/بلدة	أقل من 2000 شيقل	الحقوق و القانون	السادسة	والدي مدخن, واحد أو أكثر من اخوتي و اخواتي مدخنين	لا أعلم	لا أعلم	لا أعلم	لا أعلم	لا أعلم	لا أعلم	لا أعلم	نعم	نعم	لا	نعم	26	مرة واحدة كل اسبوعين	داخل المباني	غير ذلك	A. أستخدم السجائر الإلكترونية لأنها متوفرة/ميسورة التكلفة, B. أستخدم السجائر الإلكترونية لأنني أستطيع استخدامها في الأماكن التي لا يسمح فيها بتدخين السجائر التقليدية
نعم	28	24 سنة أو أكثر	متزوج/ة	دكتوراة	ذكر	مخيم	2000-4000 شيقل	الاداب (لغة عربية/ ترجمة/ لغة انجلزية/ إعلام ..........)	الخامسة	لا يوجد أحد من أهلي مدخن	لا أوافق	لا أعلم	لا أوافق	لا أعلم	لا أعلم	لا أعلم	لا أوافق	نعم	لا	نعم	لا
نعم	27	24 سنة أو أكثر	متزوج/ة	بكالوريوس	أنثى	قرية/بلدة	2000-4000 شيقل	الاداب (لغة عربية/ ترجمة/ لغة انجلزية/ إعلام ..........)	الرابعة	والدي مدخن, لا يوجد أحد من أهلي مدخن, لا يوجد أحد من أصدقائي مدخن	لا أعلم	أوافق	لا أعلم	لا أعلم	أوافق	أوافق	لا أعلم	نعم	لا	نعم	لا
نعم	29	21-23 سنة	غير ذلك	ماجستير	أنثى	مخيم	أكثر من 4000 شيقل	الحقوق و القانون	الرابعة	والدي مدخن, لا يوجد أحد من أهلي مدخن	أوافق	لا أعلم	أوافق	لا أعلم	لا أوافق	لا أعلم	لا أعلم	نعم	لا	نعم	لا
نعم	28	21-23 سنة	غير ذلك	ماجستير	ذكر	مدينة	أكثر من 4000 شيقل	الاداب (لغة عربية/ ترجمة/ لغة انجلزية/ إعلام ..........)	الرابعة	لا يوجد أحد من أهلي مدخن, لا يوجد أحد من أصدقائي مدخن	لا أعلم	لا أوافق	لا أعلم	أوافق	لا أعلم	لا أوافق	لا أوافق	نعم	لا	نعم	لا
نعم	18	20 سنة أو أقل	غير متزوج/ة	بكالوريوس	ذكر	مدينة	2000-4000 شيقل	الطب البشري	الاولى	لدي صديق واحدعلى الأقل مدخن, لا يوجد أحد من أهلي مدخن	أوافق	أوافق	لا أعلم	لا أوافق	أوافق	أوافق	لا أوافق	لا	لا	لا	لا
نعم	18	20 سنة أو أقل	غير متزوج/ة	بكالوريوس	ذكر	مدينة	أقل من 2000 شيقل	الطب البشري	الاولى	لا يوجد أحد من أهلي مدخن	أوافق	أوافق	أوافق	لا أوافق	أوافق	أوافق	لا أوافق	لا	لا	لا	لا
نعم	17	20 سنة أو أقل	غير متزوج/ة	بكالوريوس	أنثى	مدينة	أكثر من 4000 شيقل	الطب البشري	الاولى	لا يوجد أحد من أهلي مدخن	أوافق	أوافق	أوافق	لا أوافق	أوافق	لا أوافق	أوافق	لا	لا	لا	لا
نعم	18	20 سنة أو أقل	غير ذلك	بكالوريوس	ذكر	قرية/بلدة	أكثر من 4000 شيقل	الطب البشري	الاولى	لدي صديق واحدعلى الأقل مدخن	أوافق	أوافق	أوافق	لا أوافق	أوافق	لا أعلم	أوافق	لا	لا	لا	لا
نعم	18	20 سنة أو أقل	غير متزوج/ة	بكالوريوس	أنثى	مدينة	2000-4000 شيقل	الطب البشري	الاولى	لا يوجد أحد من أهلي مدخن, لا يوجد أحد من أصدقائي مدخن	أوافق	أوافق	أوافق	لا أوافق	أوافق	لا أوافق	لا أعلم	لا	لا	لا	لا
نعم	18	20 سنة أو أقل	غير متزوج/ة	بكالوريوس	ذكر	مدينة	أكثر من 4000 شيقل	الطب البشري	الاولى	والدي مدخن	أوافق	أوافق	لا أعلم	لا أوافق	أوافق	لا أوافق	لا أوافق	لا	لا	لا	لا
نعم	18	20 سنة أو أقل	غير متزوج/ة	بكالوريوس	ذكر	قرية/بلدة	أكثر من 4000 شيقل	الطب البشري	الاولى	لا يوجد أحد من أهلي مدخن, لا يوجد أحد من أصدقائي مدخن	أوافق	أوافق	أوافق	لا أوافق	أوافق	لا أوافق	لا أوافق	لا	لا	لا	لا
نعم	18	20 سنة أو أقل	غير متزوج/ة	بكالوريوس	ذكر	مدينة	2000-4000 شيقل	الطب البشري	الاولى	لدي صديق واحدعلى الأقل مدخن, لا يوجد أحد من أهلي مدخن	أوافق	أوافق	أوافق	لا أوافق	أوافق	لا أعلم	لا أعلم	لا	لا	لا	لا
نعم	18	20 سنة أو أقل	غير متزوج/ة	بكالوريوس	أنثى	قرية/بلدة	2000-4000 شيقل	الطب البشري	الاولى	والدي مدخن, لا يوجد أحد من أصدقائي مدخن	أوافق	أوافق	أوافق	لا أوافق	أوافق	لا أوافق	لا أعلم	لا	لا	لا	لا
نعم	20	20 سنة أو أقل	غير متزوج/ة	بكالوريوس	أنثى	مدينة	أكثر من 4000 شيقل	الطب البشري	الاولى	واحد أو أكثر من اخوتي و اخواتي مدخنين	أوافق	أوافق	أوافق	لا أوافق	لا أوافق	لا أوافق	لا أوافق	لا	لا	لا	لا
نعم	18	20 سنة أو أقل	غير ذلك	بكالوريوس	أنثى	مدينة	أقل من 2000 شيقل	الطب البشري	الاولى	واحد أو أكثر من اخوتي و اخواتي مدخنين	أوافق	أوافق	أوافق	لا أوافق	لا أوافق	أوافق	أوافق	لا	لا	لا	لا
نعم	17	20 سنة أو أقل	غير متزوج/ة	بكالوريوس	ذكر	مدينة	أكثر من 4000 شيقل	الطب البشري	الاولى	والدي مدخن	أوافق	أوافق	أوافق	لا أوافق	أوافق	لا أعلم	لا أوافق	نعم	نعم	لا	لا
نعم	18	20 سنة أو أقل	غير ذلك	بكالوريوس	ذكر	مدينة	2000-4000 شيقل	العلوم الصحية (طب مخبري/تمريض/علاج طبيعي/علاج وظيفي/سمع و نطق/تخدير/قبالة/تروية قلبية/عناية تنفسية/تصوير طبي / تجميل و غيرها)	الاولى	لا يوجد أحد من أهلي مدخن	أوافق	أوافق	لا أعلم	لا أوافق	أوافق	لا أوافق	أوافق	لا	لا	لا	لا
نعم	17	20 سنة أو أقل	غير متزوج/ة	بكالوريوس	ذكر	مدينة	أكثر من 4000 شيقل	الطب البشري	الاولى	والدي مدخن, لدي صديق واحدعلى الأقل مدخن	أوافق	أوافق	لا أعلم	لا أوافق	أوافق	أوافق	لا أوافق	لا	لا	لا	لا
نعم	18	20 سنة أو أقل	غير متزوج/ة	بكالوريوس	أنثى	قرية/بلدة	أكثر من 4000 شيقل	الطب البشري	الاولى	واحد أو أكثر من اخوتي و اخواتي مدخنين	أوافق	أوافق	أوافق	لا أعلم	أوافق	لا أوافق	لا أوافق	لا	لا	لا	لا
نعم	18	20 سنة أو أقل	غير ذلك	بكالوريوس	ذكر	مدينة	2000-4000 شيقل	العلوم الصحية (طب مخبري/تمريض/علاج طبيعي/علاج وظيفي/سمع و نطق/تخدير/قبالة/تروية قلبية/عناية تنفسية/تصوير طبي / تجميل و غيرها)	الاولى	لا يوجد أحد من أهلي مدخن	أوافق	أوافق	لا أعلم	لا أوافق	أوافق	لا أوافق	أوافق	لا	لا	لا	لا
نعم	18	20 سنة أو أقل	غير متزوج/ة	بكالوريوس	أنثى	قرية/بلدة	2000-4000 شيقل	الطب البشري	الاولى	والدي مدخن, لا يوجد أحد من أصدقائي مدخن	أوافق	أوافق	لا أعلم	لا أعلم	أوافق	أوافق	أوافق	لا	لا	لا	لا
نعم	18	20 سنة أو أقل	غير متزوج/ة	بكالوريوس	ذكر	قرية/بلدة	أقل من 2000 شيقل	الطب البشري	الاولى	لا يوجد أحد من أهلي مدخن	أوافق	أوافق	لا أعلم	لا أوافق	أوافق	لا أوافق	لا أعلم	لا	لا	لا	لا
نعم	18	20 سنة أو أقل	غير متزوج/ة	بكالوريوس	أنثى	مدينة	أكثر من 4000 شيقل	الطب البشري	الاولى	والدي مدخن	أوافق	أوافق	أوافق	لا أوافق	أوافق	لا أعلم	لا أوافق	لا	لا	لا	لا
نعم	17	20 سنة أو أقل	غير متزوج/ة	بكالوريوس	ذكر	مدينة	2000-4000 شيقل	الطب البشري	الاولى	والدي مدخن	أوافق	أوافق	أوافق	لا أوافق	أوافق	لا أعلم	لا أعلم	نعم	نعم	لا	لا
نعم	18	20 سنة أو أقل	غير متزوج/ة	بكالوريوس	أنثى	مدينة	أكثر من 4000 شيقل	الطب البشري	الاولى	والدي مدخن, واحد أو أكثر من اخوتي و اخواتي مدخنين	أوافق	أوافق	أوافق	لا أوافق	أوافق	لا أوافق	لا أعلم	لا	لا	لا	لا
نعم	18	20 سنة أو أقل	غير متزوج/ة	بكالوريوس	أنثى	قرية/بلدة	أكثر من 4000 شيقل	الطب البشري	الاولى	والدي مدخن	أوافق	أوافق	أوافق	لا أوافق	أوافق	لا أعلم	لا أوافق	لا	لا	لا	لا
نعم	18	20 سنة أو أقل	غير متزوج/ة	بكالوريوس	ذكر	قرية/بلدة	2000-4000 شيقل	الطب البشري	الاولى	لا يوجد أحد من أصدقائي مدخن	أوافق	أوافق	أوافق	لا أوافق	أوافق	لا أعلم	لا أوافق	لا	لا	لا	لا
نعم	19	20 سنة أو أقل	غير متزوج/ة	بكالوريوس	ذكر	قرية/بلدة	أكثر من 4000 شيقل	الطب البشري	الاولى	لدي صديق واحدعلى الأقل مدخن, لا يوجد أحد من أهلي مدخن	أوافق	أوافق	أوافق	لا أوافق	أوافق	لا أوافق	لا أعلم	لا	لا	لا	لا
نعم	18	20 سنة أو أقل	غير متزوج/ة	بكالوريوس	ذكر	قرية/بلدة	أقل من 2000 شيقل	الطب البشري	الاولى	لدي صديق واحدعلى الأقل مدخن	أوافق	أوافق	أوافق	لا أوافق	أوافق	لا أوافق	أوافق	لا	لا	لا	لا
نعم	17	20 سنة أو أقل	غير متزوج/ة	بكالوريوس	أنثى	قرية/بلدة	أكثر من 4000 شيقل	الطب البشري	الاولى	والدي مدخن, واحد أو أكثر من اخوتي و اخواتي مدخنين, لدي صديق واحدعلى الأقل مدخن	أوافق	أوافق	أوافق	لا أوافق	أوافق	لا أوافق	لا أوافق	لا	لا	لا	لا
نعم	19	20 سنة أو أقل	غير متزوج/ة	بكالوريوس	ذكر	مدينة	أكثر من 4000 شيقل	الطب البشري	الاولى	والدي مدخن, لدي صديق واحدعلى الأقل مدخن	أوافق	أوافق	أوافق	لا أوافق	أوافق	لا أوافق	لا أوافق	لا	لا	لا	لا
نعم	18	20 سنة أو أقل	غير متزوج/ة	بكالوريوس	أنثى	مدينة	أقل من 2000 شيقل	الطب البشري	الاولى	واحد أو أكثر من اخوتي و اخواتي مدخنين, لا يوجد أحد من أهلي مدخن, لا يوجد أحد من أصدقائي مدخن	أوافق	أوافق	لا أعلم	لا أوافق	أوافق	أوافق	أوافق	لا	لا	لا	لا
نعم	18	20 سنة أو أقل	غير متزوج/ة	بكالوريوس	أنثى	قرية/بلدة	2000-4000 شيقل	الطب البشري	الاولى	لا يوجد أحد من أهلي مدخن	أوافق	أوافق	أوافق	لا أوافق	أوافق	لا أعلم	لا أعلم	لا	لا	لا	لا
نعم	18	20 سنة أو أقل	غير متزوج/ة	بكالوريوس	أنثى	قرية/بلدة	أكثر من 4000 شيقل	الطب البشري	الاولى	والدي مدخن	أوافق	أوافق	أوافق	لا أوافق	أوافق	لا أوافق	أوافق	لا	لا	لا	لا
نعم	18	20 سنة أو أقل	غير متزوج/ة	بكالوريوس	ذكر	مدينة	أكثر من 4000 شيقل	الطب البشري	الاولى	والدي مدخن, لدي صديق واحدعلى الأقل مدخن	أوافق	أوافق	لا أعلم	لا أعلم	أوافق	لا أوافق	أوافق	لا	لا	لا	لا
نعم	19	20 سنة أو أقل	غير متزوج/ة	بكالوريوس	ذكر	مدينة	2000-4000 شيقل	الطب البشري	الاولى	والدي مدخن, والدتي مدخنة, واحد أو أكثر من اخوتي و اخواتي مدخنين, لدي صديق واحدعلى الأقل مدخن	أوافق	أوافق	لا أعلم	لا أوافق	لا أوافق	لا أعلم	أوافق	نعم	لا	نعم	لا
نعم	19	20 سنة أو أقل	غير متزوج/ة	بكالوريوس	أنثى	مدينة	أكثر من 4000 شيقل	الطب البشري	الاولى	لا يوجد أحد من أهلي مدخن, لا يوجد أحد من أصدقائي مدخن	أوافق	أوافق	أوافق	لا أوافق	أوافق	أوافق	لا أعلم	لا	لا	لا	لا
نعم	18	20 سنة أو أقل	غير متزوج/ة	بكالوريوس	أنثى	مدينة	أقل من 2000 شيقل	الطب البشري	الاولى	لا يوجد أحد من أهلي مدخن, لا يوجد أحد من أصدقائي مدخن	أوافق	أوافق	أوافق	لا أعلم	لا أعلم	أوافق	لا أوافق	لا	لا	لا	لا
نعم	19	20 سنة أو أقل	غير متزوج/ة	بكالوريوس	أنثى	مدينة	أكثر من 4000 شيقل	الطب البشري	الاولى	لا يوجد أحد من أهلي مدخن, لا يوجد أحد من أصدقائي مدخن	أوافق	أوافق	أوافق	لا أوافق	أوافق	لا أعلم	أوافق	لا	لا	لا	لا
نعم	17	20 سنة أو أقل	غير متزوج/ة	بكالوريوس	أنثى	قرية/بلدة	أقل من 2000 شيقل	الطب البشري	الاولى	لا يوجد أحد من أهلي مدخن, لا يوجد أحد من أصدقائي مدخن	أوافق	أوافق	أوافق	لا أوافق	أوافق	لا أوافق	لا أوافق	لا	لا	لا	لا
نعم	18	20 سنة أو أقل	غير متزوج/ة	بكالوريوس	ذكر	قرية/بلدة	أقل من 2000 شيقل	الطب البشري	الاولى	والدي مدخن, والدتي مدخنة, لدي صديق واحدعلى الأقل مدخن	أوافق	أوافق	أوافق	لا أوافق	أوافق	لا أعلم	أوافق	لا	لا	لا	لا
نعم	18	20 سنة أو أقل	غير متزوج/ة	بكالوريوس	أنثى	قرية/بلدة	2000-4000 شيقل	الطب البشري	الاولى	والدي مدخن, والدتي مدخنة, واحد أو أكثر من اخوتي و اخواتي مدخنين	أوافق	أوافق	أوافق	لا أوافق	أوافق	لا أوافق	لا أعلم	لا	لا	لا	لا
نعم	18	20 سنة أو أقل	غير متزوج/ة	بكالوريوس	أنثى	قرية/بلدة	2000-4000 شيقل	الطب البشري	الاولى	لا يوجد أحد من أهلي مدخن, لا يوجد أحد من أصدقائي مدخن	أوافق	أوافق	أوافق	لا أوافق	أوافق	لا أوافق	أوافق	لا	لا	لا	لا
نعم	18	20 سنة أو أقل	غير متزوج/ة	بكالوريوس	ذكر	قرية/بلدة	أكثر من 4000 شيقل	الطب البشري	الاولى	والدي مدخن, واحد أو أكثر من اخوتي و اخواتي مدخنين, لدي صديق واحدعلى الأقل مدخن	أوافق	أوافق	أوافق	لا أوافق	أوافق	لا أوافق	لا أوافق	نعم	نعم	لا	لا
نعم	18	20 سنة أو أقل	غير متزوج/ة	بكالوريوس	أنثى	قرية/بلدة	أكثر من 4000 شيقل	الطب البشري	الاولى	لا يوجد أحد من أهلي مدخن, لا يوجد أحد من أصدقائي مدخن	أوافق	أوافق	لا أعلم	لا أوافق	أوافق	لا أعلم	لا أعلم	لا	لا	لا	لا
نعم	26	24 سنة أو أكثر	غير ذلك	دكتوراة	أنثى	مخيم	2000-4000 شيقل	الحقوق و القانون	السادسة	واحد أو أكثر من اخوتي و اخواتي مدخنين, لدي صديق واحدعلى الأقل مدخن	لا أوافق	لا أعلم	لا أعلم	لا أعلم	لا أعلم	لا أعلم	لا أعلم	نعم	نعم	لا	نعم	25	مرة واحدة كل اسبوعين	في الهواء الطلق	غير ذلك	A. أستخدم السجائر الإلكترونية لأنها متوفرة/ميسورة التكلفة
نعم	29	21-23 سنة	غير ذلك	بكالوريوس	أنثى	مخيم	أكثر من 4000 شيقل	التربية	الخامسة	لا يوجد أحد من أهلي مدخن	لا أعلم	أوافق	لا أوافق	أوافق	لا أعلم	لا أوافق	لا أعلم	نعم	نعم	نعم	نعم	26	مرة واحدة في الشهر	لا استخدم السجائر الالكترونية في الحرم الجامعي	غير ذلك	D. أستخدم السجائر الإلكترونية لأنها قد تكون أقل ضررا من السجائر للناس الذين هم حولي, E. أستخدم السجائر الإلكترونية لأنها تأتي في النكهات التي أحبها
نعم	26	24 سنة أو أكثر	غير ذلك	دكتوراة	أنثى	مخيم	أكثر من 4000 شيقل	الهندسة و تكنولوجيا المعلومات	السادسة	لا يوجد أحد من أهلي مدخن, لا يوجد أحد من أصدقائي مدخن	أوافق	أوافق	لا أعلم	لا أوافق	لا أوافق	أوافق	لا أعلم	نعم	لا	نعم	نعم	24	كل يوم	لا استخدم السجائر الالكترونية في الحرم الجامعي	خلال ساعات الدراسة الجامعية	A. أستخدم السجائر الإلكترونية لأنها متوفرة/ميسورة التكلفة, B. أستخدم السجائر الإلكترونية لأنني أستطيع استخدامها في الأماكن التي لا يسمح فيها بتدخين السجائر التقليدية
نعم	29	24 سنة أو أكثر	غير ذلك	بكالوريوس	أنثى	قرية/بلدة	أكثر من 4000 شيقل	الشريعة	السادسة	والدي مدخن, واحد أو أكثر من اخوتي و اخواتي مدخنين	أوافق	أوافق	لا أعلم	أوافق	لا أعلم	أوافق	أوافق	لا	لا	لا	لا
نعم	27	24 سنة أو أكثر	غير ذلك	دكتوراة	أنثى	مخيم	أقل من 2000 شيقل	الاداب (لغة عربية/ ترجمة/ لغة انجلزية/ إعلام ..........)	الاولى	لدي صديق واحدعلى الأقل مدخن, لا يوجد أحد من أصدقائي مدخن	أوافق	لا أوافق	لا أوافق	أوافق	لا أعلم	أوافق	لا أوافق	نعم	لا	لا	نعم	18	مرة واحدة في الاسبوع	لا استخدم السجائر الالكترونية في الحرم الجامعي	غير ذلك	A. أستخدم السجائر الإلكترونية لأنها متوفرة/ميسورة التكلفة, C. أستخدم السجائر الإلكترونية لأنها قد تكون أقل ضرراً لي من تدخين السجائر التقليدية
نعم	28	21-23 سنة	متزوج/ة	دكتوراة	ذكر	مدينة	أقل من 2000 شيقل	التربية	السادسة	لدي صديق واحدعلى الأقل مدخن, لا يوجد أحد من أهلي مدخن	أوافق	لا أعلم	لا أوافق	لا أعلم	لا أعلم	لا أعلم	لا أعلم	نعم	لا	لا	لا
نعم	28	24 سنة أو أكثر	غير ذلك	بكالوريوس	أنثى	قرية/بلدة	أكثر من 4000 شيقل	الاداب (لغة عربية/ ترجمة/ لغة انجلزية/ إعلام ..........)	السادسة	والدتي مدخنة, لدي صديق واحدعلى الأقل مدخن	أوافق	لا أعلم	لا أعلم	لا أعلم	لا أعلم	لا أعلم	لا أعلم	نعم	نعم	نعم	نعم	27	مرة واحدة كل اسبوعين	في الهواء الطلق	خلال المواقف و المناسبات الاجتماعية	C. أستخدم السجائر الإلكترونية لأنها قد تكون أقل ضرراً لي من تدخين السجائر التقليدية, G. أستخدم السجائر الإلكترونية لأن لا رائحة لها
نعم	27	24 سنة أو أكثر	غير ذلك	دكتوراة	أنثى	مخيم	أقل من 2000 شيقل	الحقوق و القانون	السادسة	لا يوجد أحد من أصدقائي مدخن	لا أعلم	لا أوافق	لا أعلم	لا أعلم	أوافق	أوافق	لا أعلم	نعم	لا	نعم	لا
نعم	28	20 سنة أو أقل	غير متزوج/ة	بكالوريوس	أنثى	قرية/بلدة	أقل من 2000 شيقل	التربية	الثالثة	لا يوجد أحد من أصدقائي مدخن	أوافق	أوافق	لا أعلم	لا أعلم	أوافق	لا أعلم	أوافق	نعم	لا	لا	لا
نعم	29	24 سنة أو أكثر	غير ذلك	بكالوريوس	ذكر	مدينة	2000-4000 شيقل	الاداب (لغة عربية/ ترجمة/ لغة انجلزية/ إعلام ..........)	الاولى	والدتي مدخنة, لدي صديق واحدعلى الأقل مدخن	لا أعلم	لا أعلم	لا أعلم	لا أوافق	لا أعلم	لا أعلم	لا أوافق	نعم	نعم	نعم	نعم	25	مرة واحدة في الشهر	داخل المباني	خلال المواقف و المناسبات الاجتماعية	A. أستخدم السجائر الإلكترونية لأنها متوفرة/ميسورة التكلفة
نعم	28	24 سنة أو أكثر	غير متزوج/ة	دكتوراة	ذكر	قرية/بلدة	2000-4000 شيقل	الهندسة و تكنولوجيا المعلومات	الاولى	والدتي مدخنة, لا يوجد أحد من أهلي مدخن	أوافق	لا أعلم	أوافق	لا أعلم	أوافق	لا أعلم	لا أوافق	نعم	نعم	نعم	لا
نعم	20	20 سنة أو أقل	غير متزوج/ة	بكالوريوس	ذكر	مدينة	أكثر من 4000 شيقل	الطب البشري	الاولى	لدي صديق واحدعلى الأقل مدخن, لا يوجد أحد من أهلي مدخن	أوافق	أوافق	أوافق	لا أوافق	لا أوافق	لا أوافق	لا أوافق	نعم	نعم	لا	لا
نعم	17	20 سنة أو أقل	غير متزوج/ة	بكالوريوس	ذكر	مدينة	أكثر من 4000 شيقل	الطب البشري	الاولى	لدي صديق واحدعلى الأقل مدخن, لا يوجد أحد من أهلي مدخن	أوافق	أوافق	أوافق	لا أوافق	أوافق	أوافق	أوافق	لا	لا	لا	لا
نعم	18	20 سنة أو أقل	غير متزوج/ة	بكالوريوس	ذكر	مدينة	2000-4000 شيقل	الطب البشري	الاولى	لا يوجد أحد من أهلي مدخن	أوافق	أوافق	أوافق	لا أوافق	لا أوافق	أوافق	أوافق	لا	لا	لا	لا
نعم	18	20 سنة أو أقل	غير متزوج/ة	بكالوريوس	أنثى	قرية/بلدة	2000-4000 شيقل	الطب البشري	الاولى	لا يوجد أحد من أهلي مدخن, لا يوجد أحد من أصدقائي مدخن	أوافق	أوافق	أوافق	لا أوافق	أوافق	لا أوافق	لا أوافق	لا	لا	لا	لا
نعم	18	20 سنة أو أقل	غير متزوج/ة	بكالوريوس	ذكر	مدينة	2000-4000 شيقل	الطب البشري	الاولى	لدي صديق واحدعلى الأقل مدخن	أوافق	أوافق	أوافق	لا أوافق	أوافق	أوافق	أوافق	لا	لا	لا	لا
نعم	18	20 سنة أو أقل	غير ذلك	بكالوريوس	ذكر	قرية/بلدة	2000-4000 شيقل	الطب البشري	الاولى	والدي مدخن, والدتي مدخنة, واحد أو أكثر من اخوتي و اخواتي مدخنين, لدي صديق واحدعلى الأقل مدخن	أوافق	أوافق	أوافق	لا أوافق	لا أوافق	لا أوافق	لا أعلم	نعم	لا	نعم	نعم	17	مرة واحدة كل اسبوعين	لا استخدم السجائر الالكترونية في الحرم الجامعي	غير ذلك	D. أستخدم السجائر الإلكترونية لأنها قد تكون أقل ضررا من السجائر للناس الذين هم حولي, E. أستخدم السجائر الإلكترونية لأنها تأتي في النكهات التي أحبها
نعم	18	20 سنة أو أقل	غير متزوج/ة	بكالوريوس	أنثى	مدينة	أكثر من 4000 شيقل	الطب البشري	الاولى	والدي مدخن, واحد أو أكثر من اخوتي و اخواتي مدخنين, لدي صديق واحدعلى الأقل مدخن	أوافق	لا أعلم	لا أعلم	لا أوافق	أوافق	لا أعلم	لا أعلم	نعم	لا	نعم	نعم	18	مرة واحدة كل اسبوعين	لا استخدم السجائر الالكترونية في الحرم الجامعي	غير ذلك	E. أستخدم السجائر الإلكترونية لأنها تأتي في النكهات التي أحبها, G. أستخدم السجائر الإلكترونية لأن لا رائحة لها
نعم	19	20 سنة أو أقل	غير متزوج/ة	بكالوريوس	ذكر	مدينة	2000-4000 شيقل	الطب البشري	الاولى	والدي مدخن	أوافق	أوافق	أوافق	لا أوافق	أوافق	لا أوافق	لا أعلم	لا	لا	لا	لا
نعم	18	20 سنة أو أقل	غير متزوج/ة	بكالوريوس	ذكر	قرية/بلدة	أكثر من 4000 شيقل	الطب البشري	الاولى	والدي مدخن, واحد أو أكثر من اخوتي و اخواتي مدخنين, لدي صديق واحدعلى الأقل مدخن	لا أعلم	أوافق	لا أعلم	لا أوافق	أوافق	أوافق	لا أوافق	لا	لا	لا	لا
نعم	18	20 سنة أو أقل	غير متزوج/ة	بكالوريوس	أنثى	مدينة	2000-4000 شيقل	الطب البشري	الاولى	لا يوجد أحد من أهلي مدخن	أوافق	أوافق	لا أعلم	لا أعلم	أوافق	لا أوافق	لا أعلم	لا	لا	لا	لا
نعم	18	20 سنة أو أقل	غير متزوج/ة	بكالوريوس	أنثى	قرية/بلدة	2000-4000 شيقل	الطب البشري	الاولى	والدي مدخن, واحد أو أكثر من اخوتي و اخواتي مدخنين	لا أعلم	أوافق	أوافق	لا أعلم	أوافق	لا أوافق	لا أعلم	لا	لا	لا	لا
نعم	18	20 سنة أو أقل	غير متزوج/ة	بكالوريوس	ذكر	مدينة	أكثر من 4000 شيقل	الطب البشري	الاولى	لا يوجد أحد من أهلي مدخن	أوافق	أوافق	أوافق	لا أوافق	أوافق	أوافق	لا أعلم	لا	لا	لا	لا
نعم	27	24 سنة أو أكثر	غير ذلك	دكتوراة	ذكر	مخيم	أقل من 2000 شيقل	الحقوق و القانون	السادسة	والدي مدخن	أوافق	لا أعلم	أوافق	لا أعلم	أوافق	لا أعلم	أوافق	لا	نعم	لا	نعم	25	مرة واحدة كل اسبوعين	في الهواء الطلق	خلال المواقف العصيبة	B. أستخدم السجائر الإلكترونية لأنني أستطيع استخدامها في الأماكن التي لا يسمح فيها بتدخين السجائر التقليدية
نعم	25	24 سنة أو أكثر	متزوج/ة	دكتوراة	ذكر	مخيم	أقل من 2000 شيقل	الاداب (لغة عربية/ ترجمة/ لغة انجلزية/ إعلام ..........)	السادسة	لا يوجد أحد من أصدقائي مدخن	لا أعلم	لا أعلم	أوافق	لا أعلم	لا أعلم	أوافق	لا أعلم	نعم	نعم	نعم	نعم	26	مرة واحدة كل اسبوعين	لا استخدم السجائر الالكترونية في الحرم الجامعي	غير ذلك	G. أستخدم السجائر الإلكترونية لأن لا رائحة لها, H. أستخدم السجائر الإلكترونية لأن أصدقائي يستخدمونها, I. أستخدم السجائر الإلكترونية لأنني أبدورائعا عند استخدامها
نعم	26	24 سنة أو أكثر	غير متزوج/ة	دكتوراة	ذكر	مخيم	أقل من 2000 شيقل	الحقوق و القانون	السادسة	لدي صديق واحدعلى الأقل مدخن, لا يوجد أحد من أصدقائي مدخن	لا أوافق	أوافق	لا أعلم	لا أوافق	لا أعلم	أوافق	لا أوافق	نعم	لا	لا	نعم	27	مرة واحدة في الشهر	داخل المباني	خلال المواقف العصيبة	D. أستخدم السجائر الإلكترونية لأنها قد تكون أقل ضررا من السجائر للناس الذين هم حولي, F. أستخدم السجائر الإلكترونية لأنها قد تساعدني في الإقلاع عن التدخين, G. أستخدم السجائر الإلكترونية لأن لا رائحة لها
نعم	27	24 سنة أو أكثر	غير متزوج/ة	ماجستير	أنثى	مدينة	أقل من 2000 شيقل	التربية	السادسة	والدي مدخن, واحد أو أكثر من اخوتي و اخواتي مدخنين	لا أعلم	أوافق	لا أعلم	لا أوافق	لا أعلم	لا أعلم	أوافق	نعم	نعم	نعم	نعم	27	مرة واحدة كل اسبوعين	في داخل المباني و في الهواء الطلق	غير ذلك	C. أستخدم السجائر الإلكترونية لأنها قد تكون أقل ضرراً لي من تدخين السجائر التقليدية, D. أستخدم السجائر الإلكترونية لأنها قد تكون أقل ضررا من السجائر للناس الذين هم حولي
نعم	27	21-23 سنة	غير ذلك	بكالوريوس	أنثى	مدينة	أكثر من 4000 شيقل	الطب البشري	السادسة	والدي مدخن, لدي صديق واحدعلى الأقل مدخن	لا أعلم	لا أعلم	أوافق	لا أعلم	لا أوافق	لا أعلم	لا أوافق	نعم	نعم	نعم	لا
نعم	28	20 سنة أو أقل	غير ذلك	بكالوريوس	ذكر	مخيم	أقل من 2000 شيقل	الهندسة و تكنولوجيا المعلومات	الاولى	لدي صديق واحدعلى الأقل مدخن, لا يوجد أحد من أهلي مدخن	لا أعلم	لا أوافق	لا أعلم	لا أعلم	لا أعلم	لا أعلم	لا أعلم	لا	لا	نعم	لا
نعم	22	21-23 سنة	غير متزوج/ة	بكالوريوس	أنثى	مدينة	أكثر من 4000 شيقل	العلوم (فيزياء/كيمياء/أحياء/رياضيات/...)	الرابعة	لا يوجد أحد من أهلي مدخن	أوافق	أوافق	أوافق	لا أوافق	أوافق	لا أعلم	لا أعلم	لا	لا	لا	لا
نعم	21	21-23 سنة	غير متزوج/ة	بكالوريوس	أنثى	قرية/بلدة	2000-4000 شيقل	العلوم (فيزياء/كيمياء/أحياء/رياضيات/...)	الثالثة	والدي مدخن	أوافق	أوافق	أوافق	لا أوافق	أوافق	لا أوافق	لا أعلم	لا	لا	لا	لا
نعم	22	21-23 سنة	متزوج/ة	بكالوريوس	أنثى	مدينة	2000-4000 شيقل	العلوم (فيزياء/كيمياء/أحياء/رياضيات/...)	الرابعة	واحد أو أكثر من اخوتي و اخواتي مدخنين, لدي صديق واحدعلى الأقل مدخن	لا أعلم	لا أعلم	لا أوافق	لا أوافق	لا أوافق	أوافق	أوافق	نعم	لا	نعم	نعم	18	مرة واحدة كل اسبوعين	لا استخدم السجائر الالكترونية في الحرم الجامعي	غير ذلك	A. أستخدم السجائر الإلكترونية لأنها متوفرة/ميسورة التكلفة, C. أستخدم السجائر الإلكترونية لأنها قد تكون أقل ضرراً لي من تدخين السجائر التقليدية, D. أستخدم السجائر الإلكترونية لأنها قد تكون أقل ضررا من السجائر للناس الذين هم حولي, E. أستخدم السجائر الإلكترونية لأنها تأتي في النكهات التي أحبها, G. أستخدم السجائر الإلكترونية لأن لا رائحة لها
نعم	22	21-23 سنة	غير متزوج/ة	بكالوريوس	أنثى	قرية/بلدة	2000-4000 شيقل	العلوم (فيزياء/كيمياء/أحياء/رياضيات/...)	الرابعة	والدي مدخن	لا أعلم	لا أعلم	لا أعلم	لا أعلم	أوافق	لا أوافق	لا أوافق	لا	لا	لا	لا
نعم	21	21-23 سنة	متزوج/ة	بكالوريوس	أنثى	قرية/بلدة	2000-4000 شيقل	العلوم (فيزياء/كيمياء/أحياء/رياضيات/...)	الرابعة	واحد أو أكثر من اخوتي و اخواتي مدخنين	أوافق	أوافق	أوافق	لا أوافق	أوافق	لا أوافق	لا أوافق	لا	لا	لا	لا
نعم	20	20 سنة أو أقل	غير متزوج/ة	بكالوريوس	أنثى	مدينة	أقل من 2000 شيقل	العلوم (فيزياء/كيمياء/أحياء/رياضيات/...)	الثالثة	لا يوجد أحد من أهلي مدخن, لا يوجد أحد من أصدقائي مدخن	أوافق	أوافق	أوافق	لا أوافق	أوافق	لا أعلم	لا أعلم	لا	لا	لا	لا
نعم	20	20 سنة أو أقل	غير متزوج/ة	بكالوريوس	أنثى	قرية/بلدة	2000-4000 شيقل	العلوم (فيزياء/كيمياء/أحياء/رياضيات/...)	الرابعة	والدي مدخن, واحد أو أكثر من اخوتي و اخواتي مدخنين, لدي صديق واحدعلى الأقل مدخن	أوافق	أوافق	لا أوافق	لا أوافق	لا أوافق	لا أعلم	أوافق	لا	لا	لا	لا
نعم	19	20 سنة أو أقل	غير متزوج/ة	بكالوريوس	أنثى	قرية/بلدة	أكثر من 4000 شيقل	الطب البشري	الاولى	لدي صديق واحدعلى الأقل مدخن	أوافق	أوافق	لا أوافق	لا أوافق	لا أوافق	أوافق	لا أعلم	لا	لا	لا	لا
نعم	19	20 سنة أو أقل	غير ذلك	بكالوريوس	ذكر	قرية/بلدة	أكثر من 4000 شيقل	الطب البشري	الاولى	لدي صديق واحدعلى الأقل مدخن	أوافق	أوافق	أوافق	لا أوافق	أوافق	لا أوافق	أوافق	لا	لا	لا	لا
نعم	19	20 سنة أو أقل	غير متزوج/ة	بكالوريوس	أنثى	قرية/بلدة	أكثر من 4000 شيقل	الطب البشري	الاولى	والدي مدخن	أوافق	أوافق	أوافق	لا أوافق	أوافق	لا أوافق	لا أوافق	لا	لا	لا	لا
نعم	20	20 سنة أو أقل	غير متزوج/ة	بكالوريوس	أنثى	قرية/بلدة	أكثر من 4000 شيقل	العلوم (فيزياء/كيمياء/أحياء/رياضيات/...)	الرابعة	والدي مدخن, واحد أو أكثر من اخوتي و اخواتي مدخنين	أوافق	أوافق	أوافق	لا أوافق	أوافق	لا أوافق	أوافق	لا	لا	لا	لا
نعم	18	20 سنة أو أقل	غير متزوج/ة	بكالوريوس	أنثى	قرية/بلدة	أكثر من 4000 شيقل	الطب البشري	الاولى	والدي مدخن	أوافق	أوافق	أوافق	لا أوافق	أوافق	لا أوافق	لا أوافق	لا	لا	لا	لا
نعم	23	21-23 سنة	غير ذلك	بكالوريوس	ذكر	مخيم	أكثر من 4000 شيقل	العلوم (فيزياء/كيمياء/أحياء/رياضيات/...)	الخامسة	لا يوجد أحد من أهلي مدخن, لا يوجد أحد من أصدقائي مدخن	أوافق	أوافق	أوافق	لا أوافق	أوافق	لا أوافق	لا أوافق	نعم	نعم	نعم	لا
نعم	21	21-23 سنة	غير متزوج/ة	بكالوريوس	أنثى	قرية/بلدة	2000-4000 شيقل	العلوم (فيزياء/كيمياء/أحياء/رياضيات/...)	الثالثة	والدي مدخن	أوافق	أوافق	لا أوافق	لا أوافق	أوافق	لا أوافق	لا أعلم	لا	لا	لا	لا
نعم	20	20 سنة أو أقل	غير متزوج/ة	بكالوريوس	أنثى	مدينة	2000-4000 شيقل	العلوم (فيزياء/كيمياء/أحياء/رياضيات/...)	الثالثة	لا يوجد أحد من أهلي مدخن	أوافق	أوافق	لا أوافق	لا أوافق	أوافق	لا أوافق	لا أوافق	لا	لا	لا	لا
نعم	21	21-23 سنة	غير متزوج/ة	بكالوريوس	أنثى	مدينة	أكثر من 4000 شيقل	الطب البشري	الرابعة	لدي صديق واحدعلى الأقل مدخن	أوافق	أوافق	أوافق	لا أعلم	أوافق	لا أوافق	لا أعلم	لا	لا	لا	لا
نعم	22	21-23 سنة	غير متزوج/ة	بكالوريوس	ذكر	مدينة	2000-4000 شيقل	العلوم (فيزياء/كيمياء/أحياء/رياضيات/...)	الرابعة	والدي مدخن, واحد أو أكثر من اخوتي و اخواتي مدخنين, لدي صديق واحدعلى الأقل مدخن	لا أوافق	لا أوافق	لا أعلم	لا أعلم	لا أوافق	أوافق	أوافق	نعم	لا	نعم	نعم	19	مرتين في الاسبوع	في الهواء الطلق	خلال ساعات الدراسة الجامعية	A. أستخدم السجائر الإلكترونية لأنها متوفرة/ميسورة التكلفة, B. أستخدم السجائر الإلكترونية لأنني أستطيع استخدامها في الأماكن التي لا يسمح فيها بتدخين السجائر التقليدية
نعم	23	21-23 سنة	متزوج/ة	بكالوريوس	ذكر	قرية/بلدة	أكثر من 4000 شيقل	الهندسة و تكنولوجيا المعلومات	الخامسة	والدي مدخن, لدي صديق واحدعلى الأقل مدخن	لا أوافق	لا أوافق	لا أوافق	أوافق	لا أوافق	أوافق	أوافق	لا	لا	لا	نعم	20	مرة واحدة كل اسبوعين	في داخل المباني و في الهواء الطلق	خلال المواقف و المناسبات الاجتماعية	C. أستخدم السجائر الإلكترونية لأنها قد تكون أقل ضرراً لي من تدخين السجائر التقليدية
نعم	24	24 سنة أو أكثر	متزوج/ة	بكالوريوس	ذكر	مخيم	أكثر من 4000 شيقل	الهندسة و تكنولوجيا المعلومات	الخامسة	والدي مدخن, لدي صديق واحدعلى الأقل مدخن	لا أوافق	لا أوافق	لا أوافق	أوافق	لا أوافق	أوافق	أوافق	نعم	نعم	نعم	نعم	22	مرة واحدة في الاسبوع	في الهواء الطلق	خلال المواقف العصيبة	A. أستخدم السجائر الإلكترونية لأنها متوفرة/ميسورة التكلفة, B. أستخدم السجائر الإلكترونية لأنني أستطيع استخدامها في الأماكن التي لا يسمح فيها بتدخين السجائر التقليدية, C. أستخدم السجائر الإلكترونية لأنها قد تكون أقل ضرراً لي من تدخين السجائر التقليدية, D. أستخدم السجائر الإلكترونية لأنها قد تكون أقل ضررا من السجائر للناس الذين هم حولي
نعم	22	21-23 سنة	متزوج/ة	بكالوريوس	ذكر	مدينة	2000-4000 شيقل	الشريعة	الثالثة	لدي صديق واحدعلى الأقل مدخن	لا أعلم	لا أعلم	لا أعلم	لا أعلم	لا أعلم	لا أعلم	لا أعلم	لا	لا	لا	نعم	20	مرة واحدة كل اسبوعين	داخل المباني	خلال ساعات الدراسة الجامعية	B. أستخدم السجائر الإلكترونية لأنني أستطيع استخدامها في الأماكن التي لا يسمح فيها بتدخين السجائر التقليدية, C. أستخدم السجائر الإلكترونية لأنها قد تكون أقل ضرراً لي من تدخين السجائر التقليدية
نعم	24	24 سنة أو أكثر	متزوج/ة	ماجستير	ذكر	مخيم	أقل من 2000 شيقل	التجارة و الاقتصاد	الثانية	والدي مدخن	لا أوافق	لا أوافق	لا أوافق	لا أوافق	لا أعلم	أوافق	أوافق	لا	لا	لا	نعم	22	مرة واحدة في الاسبوع	في داخل المباني و في الهواء الطلق	خلال ساعات الدراسة الجامعية	C. أستخدم السجائر الإلكترونية لأنها قد تكون أقل ضرراً لي من تدخين السجائر التقليدية
نعم	23	21-23 سنة	متزوج/ة	بكالوريوس	ذكر	مدينة	2000-4000 شيقل	التربية	الثالثة	والدي مدخن, لدي صديق واحدعلى الأقل مدخن	لا أوافق	لا أوافق	لا أعلم	لا أعلم	لا أعلم	أوافق	أوافق	لا	لا	نعم	نعم	20	مرة واحدة كل اسبوعين	في داخل المباني و في الهواء الطلق	خلال المواقف و المناسبات الاجتماعية	C. أستخدم السجائر الإلكترونية لأنها قد تكون أقل ضرراً لي من تدخين السجائر التقليدية, F. أستخدم السجائر الإلكترونية لأنها قد تساعدني في الإقلاع عن التدخين
نعم	23	21-23 سنة	متزوج/ة	بكالوريوس	ذكر	قرية/بلدة	2000-4000 شيقل	التجارة و الاقتصاد	الرابعة	لدي صديق واحدعلى الأقل مدخن	لا أعلم	لا أعلم	لا أعلم	لا أعلم	لا أوافق	أوافق	أوافق	نعم	نعم	نعم	نعم	20	مرتين في الاسبوع	داخل المباني	خلال المواقف و المناسبات الاجتماعية	A. أستخدم السجائر الإلكترونية لأنها متوفرة/ميسورة التكلفة, H. أستخدم السجائر الإلكترونية لأن أصدقائي يستخدمونها
نعم	21	21-23 سنة	متزوج/ة	بكالوريوس	ذكر	قرية/بلدة	2000-4000 شيقل	العلوم (فيزياء/كيمياء/أحياء/رياضيات/...)	الثالثة	والدي مدخن	لا أعلم	لا أعلم	لا أعلم	لا أعلم	لا أعلم	لا أعلم	لا أعلم	نعم	نعم	نعم	نعم	20	كل يوم	داخل المباني	خلال ساعات الدراسة الجامعية	F. أستخدم السجائر الإلكترونية لأنها قد تساعدني في الإقلاع عن التدخين
نعم	18	20 سنة أو أقل	غير متزوج/ة	بكالوريوس	أنثى	قرية/بلدة	أقل من 2000 شيقل	الطب البشري	الاولى	واحد أو أكثر من اخوتي و اخواتي مدخنين	أوافق	أوافق	أوافق	لا أوافق	أوافق	لا أوافق	لا أوافق	لا	لا	لا	لا
نعم	18	20 سنة أو أقل	غير متزوج/ة	بكالوريوس	أنثى	قرية/بلدة	أكثر من 4000 شيقل	الطب البشري	الاولى	لا يوجد أحد من أهلي مدخن, لا يوجد أحد من أصدقائي مدخن	أوافق	أوافق	أوافق	لا أوافق	أوافق	لا أوافق	لا أعلم	لا	لا	لا	لا
نعم	17	20 سنة أو أقل	غير متزوج/ة	بكالوريوس	أنثى	قرية/بلدة	2000-4000 شيقل	الطب البشري	الاولى	واحد أو أكثر من اخوتي و اخواتي مدخنين	أوافق	أوافق	لا أعلم	لا أوافق	أوافق	لا أعلم	لا أوافق	لا	لا	لا	لا
نعم	18	20 سنة أو أقل	غير متزوج/ة	بكالوريوس	أنثى	قرية/بلدة	أكثر من 4000 شيقل	الطب البشري	الاولى	والدي مدخن	أوافق	أوافق	أوافق	لا أوافق	أوافق	لا أوافق	لا أوافق	لا	لا	لا	لا
نعم	18	20 سنة أو أقل	غير متزوج/ة	بكالوريوس	أنثى	قرية/بلدة	أكثر من 4000 شيقل	الطب البشري	الاولى	والدتي مدخنة	أوافق	أوافق	أوافق	لا أوافق	أوافق	لا أوافق	لا أعلم	لا	لا	لا	لا
نعم	18	20 سنة أو أقل	غير متزوج/ة	بكالوريوس	ذكر	قرية/بلدة	أكثر من 4000 شيقل	الطب البشري	الاولى	واحد أو أكثر من اخوتي و اخواتي مدخنين, لدي صديق واحدعلى الأقل مدخن	أوافق	أوافق	أوافق	لا أوافق	أوافق	لا أعلم	لا أعلم	لا	لا	لا	لا
نعم	18	20 سنة أو أقل	غير متزوج/ة	بكالوريوس	أنثى	مدينة	أكثر من 4000 شيقل	الطب البشري	الاولى	والدي مدخن	أوافق	أوافق	أوافق	لا أوافق	أوافق	لا أوافق	لا أعلم	لا	لا	لا	لا
نعم	19	20 سنة أو أقل	غير متزوج/ة	بكالوريوس	ذكر	قرية/بلدة	2000-4000 شيقل	الطب البشري	الاولى	لدي صديق واحدعلى الأقل مدخن	أوافق	لا أوافق	لا أوافق	لا أوافق	لا أوافق	لا أوافق	أوافق	نعم	لا	نعم	نعم	17	مرة واحدة كل اسبوعين	في الهواء الطلق	خلال ساعات الدراسة الجامعية	C. أستخدم السجائر الإلكترونية لأنها قد تكون أقل ضرراً لي من تدخين السجائر التقليدية, D. أستخدم السجائر الإلكترونية لأنها قد تكون أقل ضررا من السجائر للناس الذين هم حولي, E. أستخدم السجائر الإلكترونية لأنها تأتي في النكهات التي أحبها, G. أستخدم السجائر الإلكترونية لأن لا رائحة لها, I. أستخدم السجائر الإلكترونية لأنني أبدورائعا عند استخدامها
نعم	18	20 سنة أو أقل	غير متزوج/ة	بكالوريوس	ذكر	مدينة	أكثر من 4000 شيقل	الطب البشري	الاولى	والدي مدخن, لدي صديق واحدعلى الأقل مدخن	أوافق	أوافق	أوافق	لا أوافق	أوافق	لا أوافق	لا أوافق	نعم	نعم	لا	لا
نعم	18	20 سنة أو أقل	غير متزوج/ة	بكالوريوس	ذكر	مدينة	أكثر من 4000 شيقل	الطب البشري	الاولى	لدي صديق واحدعلى الأقل مدخن	أوافق	أوافق	أوافق	لا أوافق	أوافق	لا أوافق	لا أوافق	نعم	نعم	لا	لا
نعم	25	24 سنة أو أكثر	غير ذلك	ماجستير	ذكر	مدينة	أكثر من 4000 شيقل	التجارة و الاقتصاد	الثانية	والدي مدخن, لدي صديق واحدعلى الأقل مدخن	لا أعلم	لا أعلم	لا أعلم	لا أعلم	لا أعلم	أوافق	أوافق	لا	لا	لا	لا
نعم	22	21-23 سنة	غير متزوج/ة	بكالوريوس	ذكر	قرية/بلدة	2000-4000 شيقل	الحقوق و القانون	الخامسة	لدي صديق واحدعلى الأقل مدخن	لا أوافق	لا أوافق	لا أوافق	أوافق	لا أوافق	أوافق	أوافق	نعم	نعم	نعم	لا
نعم	23	21-23 سنة	غير ذلك	بكالوريوس	ذكر	مخيم	أكثر من 4000 شيقل	الهندسة و تكنولوجيا المعلومات	الخامسة	والدي مدخن, لا يوجد أحد من أصدقائي مدخن	أوافق	أوافق	أوافق	لا أوافق	أوافق	أوافق	أوافق	نعم	نعم	نعم	لا
نعم	20	21-23 سنة	غير متزوج/ة	بكالوريوس	ذكر	قرية/بلدة	2000-4000 شيقل	العلوم (فيزياء/كيمياء/أحياء/رياضيات/...)	الثالثة	والدي مدخن, واحد أو أكثر من اخوتي و اخواتي مدخنين	لا أوافق	لا أوافق	لا أوافق	أوافق	لا أوافق	لا أوافق	لا أوافق	نعم	نعم	نعم	نعم	19	مرتين في الاسبوع	داخل المباني	خلال ساعات الدراسة الجامعية	A. أستخدم السجائر الإلكترونية لأنها متوفرة/ميسورة التكلفة, B. أستخدم السجائر الإلكترونية لأنني أستطيع استخدامها في الأماكن التي لا يسمح فيها بتدخين السجائر التقليدية, C. أستخدم السجائر الإلكترونية لأنها قد تكون أقل ضرراً لي من تدخين السجائر التقليدية, D. أستخدم السجائر الإلكترونية لأنها قد تكون أقل ضررا من السجائر للناس الذين هم حولي
نعم	18	20 سنة أو أقل	غير متزوج/ة	بكالوريوس	ذكر	مدينة	أكثر من 4000 شيقل	الطب البشري	الاولى	والدي مدخن, لدي صديق واحدعلى الأقل مدخن	أوافق	أوافق	لا أعلم	لا أعلم	أوافق	لا أعلم	أوافق	لا	لا	لا	لا
نعم	18	20 سنة أو أقل	غير متزوج/ة	بكالوريوس	ذكر	قرية/بلدة	2000-4000 شيقل	الطب البشري	الاولى	لا يوجد أحد من أهلي مدخن, لا يوجد أحد من أصدقائي مدخن	أوافق	أوافق	لا أعلم	لا أوافق	أوافق	لا أوافق	لا أوافق	لا	لا	لا	لا
نعم	18	20 سنة أو أقل	غير متزوج/ة	بكالوريوس	ذكر	مدينة	أكثر من 4000 شيقل	الطب البشري	الاولى	لدي صديق واحدعلى الأقل مدخن	أوافق	لا أعلم	لا أوافق	لا أوافق	لا أوافق	أوافق	أوافق	نعم	لا	نعم	لا
نعم	22	21-23 سنة	غير متزوج/ة	بكالوريوس	ذكر	مدينة	2000-4000 شيقل	الحقوق و القانون	الرابعة	والدي مدخن, والدتي مدخنة, واحد أو أكثر من اخوتي و اخواتي مدخنين, لدي صديق واحدعلى الأقل مدخن	لا أعلم	لا أعلم	لا أعلم	لا أعلم	لا أعلم	لا أعلم	لا أعلم	لا	لا	نعم	نعم	20	مرة واحدة في الاسبوع	في الهواء الطلق	خلال ساعات الدراسة الجامعية	A. أستخدم السجائر الإلكترونية لأنها متوفرة/ميسورة التكلفة, E. أستخدم السجائر الإلكترونية لأنها تأتي في النكهات التي أحبها
نعم	23	21-23 سنة	غير متزوج/ة	بكالوريوس	ذكر	قرية/بلدة	أكثر من 4000 شيقل	الهندسة و تكنولوجيا المعلومات	الخامسة	والدي مدخن, لدي صديق واحدعلى الأقل مدخن	لا أوافق	لا أوافق	لا أوافق	أوافق	لا أوافق	أوافق	أوافق	نعم	نعم	نعم	نعم	19	كل يوم	داخل المباني	خلال ساعات الدراسة الجامعية	A. أستخدم السجائر الإلكترونية لأنها متوفرة/ميسورة التكلفة, B. أستخدم السجائر الإلكترونية لأنني أستطيع استخدامها في الأماكن التي لا يسمح فيها بتدخين السجائر التقليدية, C. أستخدم السجائر الإلكترونية لأنها قد تكون أقل ضرراً لي من تدخين السجائر التقليدية
نعم	22	21-23 سنة	غير متزوج/ة	بكالوريوس	ذكر	مخيم	2000-4000 شيقل	الشريعة	الثالثة	والدي مدخن, والدتي مدخنة, لدي صديق واحدعلى الأقل مدخن	لا أوافق	لا أوافق	لا أوافق	أوافق	لا أوافق	لا أوافق	لا أوافق	نعم	نعم	نعم	نعم	19	مرتين في الاسبوع	داخل المباني	خلال ساعات الدراسة الجامعية	A. أستخدم السجائر الإلكترونية لأنها متوفرة/ميسورة التكلفة, B. أستخدم السجائر الإلكترونية لأنني أستطيع استخدامها في الأماكن التي لا يسمح فيها بتدخين السجائر التقليدية, D. أستخدم السجائر الإلكترونية لأنها قد تكون أقل ضررا من السجائر للناس الذين هم حولي
نعم	20	20 سنة أو أقل	غير متزوج/ة	بكالوريوس	ذكر	مدينة	2000-4000 شيقل	التجارة و الاقتصاد	الثالثة	والدتي مدخنة, واحد أو أكثر من اخوتي و اخواتي مدخنين	لا أعلم	لا أعلم	لا أعلم	لا أعلم	لا أعلم	أوافق	أوافق	لا	لا	لا	لا
نعم	19	20 سنة أو أقل	غير متزوج/ة	بكالوريوس	ذكر	مخيم	أقل من 2000 شيقل	الحقوق و القانون	الثانية	والدي مدخن, لدي صديق واحدعلى الأقل مدخن	لا أوافق	أوافق	لا أعلم	لا أعلم	لا أوافق	أوافق	أوافق	لا	لا	نعم	لا
نعم	21	21-23 سنة	غير متزوج/ة	بكالوريوس	ذكر	قرية/بلدة	أقل من 2000 شيقل	الهندسة و تكنولوجيا المعلومات	الرابعة	والدي مدخن, والدتي مدخنة, واحد أو أكثر من اخوتي و اخواتي مدخنين, لدي صديق واحدعلى الأقل مدخن	لا أوافق	لا أوافق	لا أوافق	لا أعلم	لا أوافق	أوافق	أوافق	نعم	نعم	نعم	نعم	18	كل يوم	داخل المباني	خلال المواقف العصيبة	A. أستخدم السجائر الإلكترونية لأنها متوفرة/ميسورة التكلفة, B. أستخدم السجائر الإلكترونية لأنني أستطيع استخدامها في الأماكن التي لا يسمح فيها بتدخين السجائر التقليدية, C. أستخدم السجائر الإلكترونية لأنها قد تكون أقل ضرراً لي من تدخين السجائر التقليدية
نعم	22	21-23 سنة	غير متزوج/ة	بكالوريوس	ذكر	قرية/بلدة	أكثر من 4000 شيقل	الهندسة و تكنولوجيا المعلومات	الخامسة	والدتي مدخنة, واحد أو أكثر من اخوتي و اخواتي مدخنين	أوافق	أوافق	أوافق	لا أوافق	أوافق	أوافق	أوافق	لا	لا	نعم	نعم	17	مرتين في الاسبوع	في داخل المباني و في الهواء الطلق	خلال ساعات الدراسة الجامعية	A. أستخدم السجائر الإلكترونية لأنها متوفرة/ميسورة التكلفة, D. أستخدم السجائر الإلكترونية لأنها قد تكون أقل ضررا من السجائر للناس الذين هم حولي
نعم	29	24 سنة أو أكثر	متزوج/ة	دكتوراة	ذكر	قرية/بلدة	أكثر من 4000 شيقل	التربية	الثانية	والدي مدخن, واحد أو أكثر من اخوتي و اخواتي مدخنين	لا أوافق	لا أوافق	لا أوافق	لا أعلم	لا أعلم	أوافق	أوافق	لا	لا	لا	نعم	19	كل يوم	داخل المباني	خلال ساعات الدراسة الجامعية	A. أستخدم السجائر الإلكترونية لأنها متوفرة/ميسورة التكلفة, C. أستخدم السجائر الإلكترونية لأنها قد تكون أقل ضرراً لي من تدخين السجائر التقليدية
نعم	27	24 سنة أو أكثر	متزوج/ة	ماجستير	ذكر	مدينة	أكثر من 4000 شيقل	العلوم (فيزياء/كيمياء/أحياء/رياضيات/...)	الثانية	لدي صديق واحدعلى الأقل مدخن	أوافق	أوافق	أوافق	لا أوافق	أوافق	أوافق	أوافق	نعم	نعم	نعم	نعم	20	مرتين في الاسبوع	في الهواء الطلق	خلال المواقف و المناسبات الاجتماعية	A. أستخدم السجائر الإلكترونية لأنها متوفرة/ميسورة التكلفة, D. أستخدم السجائر الإلكترونية لأنها قد تكون أقل ضررا من السجائر للناس الذين هم حولي
نعم	23	21-23 سنة	متزوج/ة	ماجستير	ذكر	مدينة	أكثر من 4000 شيقل	الشريعة	الثانية	والدي مدخن, والدتي مدخنة	لا أعلم	لا أعلم	لا أعلم	لا أعلم	لا أعلم	لا أعلم	لا أعلم	لا	لا	لا	لا
نعم	24	24 سنة أو أكثر	غير ذلك	ماجستير	ذكر	مخيم	2000-4000 شيقل	التجارة و الاقتصاد	الثانية	والدي مدخن, لدي صديق واحدعلى الأقل مدخن	أوافق	أوافق	أوافق	لا أوافق	أوافق	أوافق	أوافق	لا	لا	لا	لا
نعم	28	24 سنة أو أكثر	متزوج/ة	دكتوراة	ذكر	مدينة	أكثر من 4000 شيقل	الاداب (لغة عربية/ ترجمة/ لغة انجلزية/ إعلام ..........)	الثانية	والدي مدخن, لدي صديق واحدعلى الأقل مدخن	لا أوافق	لا أوافق	لا أوافق	أوافق	لا أوافق	أوافق	أوافق	لا	لا	لا	لا
نعم	26	24 سنة أو أكثر	متزوج/ة	دكتوراة	ذكر	قرية/بلدة	أكثر من 4000 شيقل	العلوم (فيزياء/كيمياء/أحياء/رياضيات/...)	الثانية	والدي مدخن, والدتي مدخنة, واحد أو أكثر من اخوتي و اخواتي مدخنين	أوافق	أوافق	أوافق	لا أوافق	أوافق	أوافق	أوافق	لا	لا	لا	لا
نعم	26	24 سنة أو أكثر	متزوج/ة	ماجستير	ذكر	قرية/بلدة	أكثر من 4000 شيقل	العلوم (فيزياء/كيمياء/أحياء/رياضيات/...)	الثانية	والدي مدخن, لدي صديق واحدعلى الأقل مدخن	أوافق	أوافق	أوافق	لا أوافق	أوافق	أوافق	أوافق	لا	لا	لا	لا
نعم	25	24 سنة أو أكثر	غير ذلك	ماجستير	ذكر	قرية/بلدة	أكثر من 4000 شيقل	الشريعة	الثانية	والدي مدخن	لا أوافق	لا أوافق	لا أوافق	أوافق	لا أوافق	لا أوافق	لا أوافق	نعم	نعم	نعم	لا
نعم	21	21-23 سنة	غير متزوج/ة	بكالوريوس	ذكر	قرية/بلدة	2000-4000 شيقل	الحقوق و القانون	الثالثة	والدي مدخن, واحد أو أكثر من اخوتي و اخواتي مدخنين, لدي صديق واحدعلى الأقل مدخن	لا أوافق	لا أوافق	لا أوافق	أوافق	لا أوافق	لا أوافق	لا أوافق	لا	لا	لا	لا
نعم	20	20 سنة أو أقل	غير متزوج/ة	بكالوريوس	ذكر	مخيم	2000-4000 شيقل	الاداب (لغة عربية/ ترجمة/ لغة انجلزية/ إعلام ..........)	الثالثة	لدي صديق واحدعلى الأقل مدخن	أوافق	أوافق	أوافق	لا أوافق	أوافق	أوافق	أوافق	نعم	نعم	نعم	نعم	18	كل يوم	داخل المباني	خلال ساعات الدراسة الجامعية	A. أستخدم السجائر الإلكترونية لأنها متوفرة/ميسورة التكلفة, B. أستخدم السجائر الإلكترونية لأنني أستطيع استخدامها في الأماكن التي لا يسمح فيها بتدخين السجائر التقليدية, C. أستخدم السجائر الإلكترونية لأنها قد تكون أقل ضرراً لي من تدخين السجائر التقليدية, D. أستخدم السجائر الإلكترونية لأنها قد تكون أقل ضررا من السجائر للناس الذين هم حولي
نعم	20	20 سنة أو أقل	غير متزوج/ة	بكالوريوس	ذكر	مدينة	أقل من 2000 شيقل	التجارة و الاقتصاد	الثانية	واحد أو أكثر من اخوتي و اخواتي مدخنين, لدي صديق واحدعلى الأقل مدخن	لا أوافق	لا أوافق	لا أوافق	أوافق	لا أعلم	لا أعلم	لا أعلم	لا	لا	نعم	نعم	18	كل يوم	في الهواء الطلق	خلال المواقف و المناسبات الاجتماعية	A. أستخدم السجائر الإلكترونية لأنها متوفرة/ميسورة التكلفة, C. أستخدم السجائر الإلكترونية لأنها قد تكون أقل ضرراً لي من تدخين السجائر التقليدية
نعم	22	21-23 سنة	غير متزوج/ة	بكالوريوس	ذكر	قرية/بلدة	2000-4000 شيقل	الحقوق و القانون	الرابعة	واحد أو أكثر من اخوتي و اخواتي مدخنين, لدي صديق واحدعلى الأقل مدخن	لا أعلم	لا أعلم	لا أعلم	لا أعلم	لا أعلم	لا أعلم	لا أعلم	لا	لا	نعم	لا
نعم	23	21-23 سنة	متزوج/ة	ماجستير	ذكر	قرية/بلدة	أكثر من 4000 شيقل	العلوم (فيزياء/كيمياء/أحياء/رياضيات/...)	الثانية	واحد أو أكثر من اخوتي و اخواتي مدخنين, لدي صديق واحدعلى الأقل مدخن	أوافق	أوافق	أوافق	لا أوافق	أوافق	أوافق	أوافق	نعم	نعم	نعم	نعم	20	كل يوم	داخل المباني	خلال ساعات الدراسة الجامعية	A. أستخدم السجائر الإلكترونية لأنها متوفرة/ميسورة التكلفة, B. أستخدم السجائر الإلكترونية لأنني أستطيع استخدامها في الأماكن التي لا يسمح فيها بتدخين السجائر التقليدية, C. أستخدم السجائر الإلكترونية لأنها قد تكون أقل ضرراً لي من تدخين السجائر التقليدية, D. أستخدم السجائر الإلكترونية لأنها قد تكون أقل ضررا من السجائر للناس الذين هم حولي
نعم	30	24 سنة أو أكثر	غير ذلك	دكتوراة	ذكر	مخيم	أكثر من 4000 شيقل	التربية	الثانية	والدتي مدخنة, لدي صديق واحدعلى الأقل مدخن	لا أوافق	لا أوافق	لا أوافق	أوافق	لا أوافق	أوافق	أوافق	لا	لا	نعم	لا
نعم	36	24 سنة أو أكثر	غير ذلك	دكتوراة	ذكر	قرية/بلدة	أكثر من 4000 شيقل	الشريعة	الثانية	والدي مدخن, والدتي مدخنة, واحد أو أكثر من اخوتي و اخواتي مدخنين, لدي صديق واحدعلى الأقل مدخن	لا أوافق	لا أوافق	لا أوافق	لا أعلم	لا أعلم	أوافق	أوافق	نعم	نعم	نعم	نعم	22	كل يوم	داخل المباني	خلال المواقف و المناسبات الاجتماعية	A. أستخدم السجائر الإلكترونية لأنها متوفرة/ميسورة التكلفة, B. أستخدم السجائر الإلكترونية لأنني أستطيع استخدامها في الأماكن التي لا يسمح فيها بتدخين السجائر التقليدية, C. أستخدم السجائر الإلكترونية لأنها قد تكون أقل ضرراً لي من تدخين السجائر التقليدية
نعم	32	24 سنة أو أكثر	غير ذلك	دكتوراة	ذكر	قرية/بلدة	أكثر من 4000 شيقل	الاداب (لغة عربية/ ترجمة/ لغة انجلزية/ إعلام ..........)	الثانية	والدي مدخن, لدي صديق واحدعلى الأقل مدخن	لا أعلم	لا أعلم	لا أعلم	لا أعلم	لا أعلم	لا أعلم	لا أعلم	لا	لا	لا	لا
نعم	29	24 سنة أو أكثر	متزوج/ة	دكتوراة	ذكر	قرية/بلدة	أكثر من 4000 شيقل	التربية	الثانية	والدي مدخن, واحد أو أكثر من اخوتي و اخواتي مدخنين	لا أوافق	لا أوافق	لا أوافق	أوافق	لا أوافق	لا أوافق	لا أوافق	لا	لا	لا	نعم	22	مرة واحدة في الاسبوع	في الهواء الطلق	خلال ساعات الدراسة الجامعية	A. أستخدم السجائر الإلكترونية لأنها متوفرة/ميسورة التكلفة, C. أستخدم السجائر الإلكترونية لأنها قد تكون أقل ضرراً لي من تدخين السجائر التقليدية
نعم	29	24 سنة أو أكثر	غير ذلك	ماجستير	ذكر	قرية/بلدة	2000-4000 شيقل	التجارة و الاقتصاد	الثانية	والدي مدخن	أوافق	أوافق	أوافق	لا أوافق	أوافق	أوافق	أوافق	لا	لا	لا	لا
نعم	38	24 سنة أو أكثر	متزوج/ة	دكتوراة	ذكر	مخيم	أكثر من 4000 شيقل	التربية	الثانية	والدي مدخن, والدتي مدخنة, واحد أو أكثر من اخوتي و اخواتي مدخنين	لا أوافق	لا أوافق	لا أوافق	أوافق	لا أوافق	لا أوافق	لا أوافق	لا	لا	نعم	لا
نعم	22	21-23 سنة	متزوج/ة	بكالوريوس	ذكر	قرية/بلدة	2000-4000 شيقل	الحقوق و القانون	الخامسة	والدي مدخن, لدي صديق واحدعلى الأقل مدخن	أوافق	أوافق	أوافق	لا أوافق	أوافق	أوافق	أوافق	لا	لا	نعم	لا
نعم	23	21-23 سنة	متزوج/ة	بكالوريوس	ذكر	قرية/بلدة	2000-4000 شيقل	الهندسة و تكنولوجيا المعلومات	الخامسة	والدي مدخن, والدتي مدخنة, واحد أو أكثر من اخوتي و اخواتي مدخنين, لدي صديق واحدعلى الأقل مدخن	أوافق	أوافق	أوافق	لا أوافق	أوافق	أوافق	أوافق	نعم	نعم	نعم	نعم	21	كل يوم	داخل المباني	خلال ساعات الدراسة الجامعية	A. أستخدم السجائر الإلكترونية لأنها متوفرة/ميسورة التكلفة, C. أستخدم السجائر الإلكترونية لأنها قد تكون أقل ضرراً لي من تدخين السجائر التقليدية
نعم	21	21-23 سنة	غير ذلك	بكالوريوس	ذكر	مخيم	أكثر من 4000 شيقل	الشريعة	الثالثة	واحد أو أكثر من اخوتي و اخواتي مدخنين, لدي صديق واحدعلى الأقل مدخن	لا أوافق	لا أوافق	لا أوافق	أوافق	لا أوافق	لا أوافق	لا أوافق	لا	لا	لا	لا
نعم	22	21-23 سنة	غير ذلك	بكالوريوس	ذكر	مدينة	2000-4000 شيقل	التربية	الرابعة	واحد أو أكثر من اخوتي و اخواتي مدخنين	أوافق	أوافق	أوافق	لا أوافق	أوافق	أوافق	أوافق	لا	لا	لا	لا
نعم	22	21-23 سنة	متزوج/ة	بكالوريوس	ذكر	مدينة	2000-4000 شيقل	الشريعة	الثالثة	واحد أو أكثر من اخوتي و اخواتي مدخنين	لا أوافق	لا أوافق	لا أوافق	أوافق	لا أوافق	أوافق	أوافق	لا	لا	نعم	نعم	21	مرتين في الاسبوع	في الهواء الطلق	خلال ساعات الدراسة الجامعية	A. أستخدم السجائر الإلكترونية لأنها متوفرة/ميسورة التكلفة, B. أستخدم السجائر الإلكترونية لأنني أستطيع استخدامها في الأماكن التي لا يسمح فيها بتدخين السجائر التقليدية, C. أستخدم السجائر الإلكترونية لأنها قد تكون أقل ضرراً لي من تدخين السجائر التقليدية
نعم	22	21-23 سنة	غير ذلك	بكالوريوس	ذكر	مخيم	2000-4000 شيقل	الحقوق و القانون	الرابعة	واحد أو أكثر من اخوتي و اخواتي مدخنين, لدي صديق واحدعلى الأقل مدخن	أوافق	أوافق	أوافق	لا أوافق	أوافق	أوافق	أوافق	لا	لا	نعم	نعم	22	كل يوم	داخل المباني	خلال المواقف و المناسبات الاجتماعية	C. أستخدم السجائر الإلكترونية لأنها قد تكون أقل ضرراً لي من تدخين السجائر التقليدية
نعم	21	21-23 سنة	غير ذلك	بكالوريوس	ذكر	مدينة	2000-4000 شيقل	التربية	الثالثة	والدي مدخن	لا أوافق	لا أوافق	لا أوافق	أوافق	لا أوافق	لا أوافق	لا أوافق	لا	لا	لا	نعم	19	كل يوم	في الهواء الطلق	خلال المواقف و المناسبات الاجتماعية	B. أستخدم السجائر الإلكترونية لأنني أستطيع استخدامها في الأماكن التي لا يسمح فيها بتدخين السجائر التقليدية
نعم	20	20 سنة أو أقل	غير متزوج/ة	بكالوريوس	ذكر	مخيم	2000-4000 شيقل	الحقوق و القانون	الثانية	والدي مدخن, واحد أو أكثر من اخوتي و اخواتي مدخنين	أوافق	أوافق	أوافق	لا أوافق	أوافق	أوافق	أوافق	لا	لا	لا	لا
نعم	19	20 سنة أو أقل	غير متزوج/ة	بكالوريوس	ذكر	قرية/بلدة	2000-4000 شيقل	الشريعة	الثانية	والدي مدخن	لا أوافق	لا أوافق	لا أعلم	لا أعلم	لا أوافق	لا أعلم	لا أعلم	لا	لا	لا	لا
نعم	21	21-23 سنة	غير ذلك	بكالوريوس	ذكر	مدينة	أقل من 2000 شيقل	الشريعة	الثالثة	واحد أو أكثر من اخوتي و اخواتي مدخنين	لا أوافق	لا أوافق	لا أوافق	أوافق	لا أوافق	لا أوافق	لا أوافق	لا	لا	لا	نعم	18	كل يوم	داخل المباني	خلال ساعات الدراسة الجامعية	B. أستخدم السجائر الإلكترونية لأنني أستطيع استخدامها في الأماكن التي لا يسمح فيها بتدخين السجائر التقليدية
نعم	22	21-23 سنة	غير ذلك	بكالوريوس	ذكر	مدينة	أكثر من 4000 شيقل	الهندسة و تكنولوجيا المعلومات	الخامسة	لدي صديق واحدعلى الأقل مدخن	أوافق	أوافق	أوافق	لا أوافق	أوافق	أوافق	أوافق	لا	لا	لا	لا
نعم	20	20 سنة أو أقل	غير متزوج/ة	بكالوريوس	ذكر	مخيم	أقل من 2000 شيقل	العلوم (فيزياء/كيمياء/أحياء/رياضيات/...)	الثانية	والدي مدخن	لا أعلم	لا أعلم	لا أعلم	لا أعلم	لا أعلم	لا أعلم	أوافق	لا	لا	نعم	نعم	19	مرتين في الاسبوع	في الهواء الطلق	خلال المواقف العصيبة	B. أستخدم السجائر الإلكترونية لأنني أستطيع استخدامها في الأماكن التي لا يسمح فيها بتدخين السجائر التقليدية, C. أستخدم السجائر الإلكترونية لأنها قد تكون أقل ضرراً لي من تدخين السجائر التقليدية
نعم	22	21-23 سنة	غير متزوج/ة	بكالوريوس	ذكر	مدينة	2000-4000 شيقل	التجارة و الاقتصاد	الرابعة	لدي صديق واحدعلى الأقل مدخن	أوافق	أوافق	أوافق	لا أوافق	أوافق	أوافق	أوافق	لا	لا	نعم	لا
نعم	21	21-23 سنة	غير متزوج/ة	بكالوريوس	ذكر	قرية/بلدة	2000-4000 شيقل	الحقوق و القانون	الثانية	والدي مدخن, والدتي مدخنة	لا أوافق	لا أوافق	لا أوافق	أوافق	لا أوافق	أوافق	أوافق	لا	لا	لا	نعم	18	مرة واحدة في الاسبوع	في داخل المباني و في الهواء الطلق	خلال المواقف و المناسبات الاجتماعية	B. أستخدم السجائر الإلكترونية لأنني أستطيع استخدامها في الأماكن التي لا يسمح فيها بتدخين السجائر التقليدية, D. أستخدم السجائر الإلكترونية لأنها قد تكون أقل ضررا من السجائر للناس الذين هم حولي
نعم	21	21-23 سنة	متزوج/ة	بكالوريوس	ذكر	مخيم	2000-4000 شيقل	الحقوق و القانون	الثالثة	والدي مدخن, لدي صديق واحدعلى الأقل مدخن	أوافق	أوافق	أوافق	لا أوافق	أوافق	أوافق	أوافق	لا	لا	لا	لا
نعم	21	21-23 سنة	غير متزوج/ة	بكالوريوس	ذكر	مخيم	2000-4000 شيقل	الاداب (لغة عربية/ ترجمة/ لغة انجلزية/ إعلام ..........)	الثالثة	واحد أو أكثر من اخوتي و اخواتي مدخنين	أوافق	أوافق	أوافق	لا أوافق	أوافق	أوافق	أوافق	لا	لا	لا	لا
نعم	22	21-23 سنة	غير متزوج/ة	بكالوريوس	ذكر	مدينة	أكثر من 4000 شيقل	التربية	الرابعة	لدي صديق واحدعلى الأقل مدخن, لا يوجد أحد من أهلي مدخن	أوافق	أوافق	لا أوافق	لا أعلم	لا أعلم	لا أعلم	لا أعلم	لا	لا	نعم	نعم	20	مرتين في الاسبوع	في داخل المباني و في الهواء الطلق	خلال المواقف العصيبة	C. أستخدم السجائر الإلكترونية لأنها قد تكون أقل ضرراً لي من تدخين السجائر التقليدية, D. أستخدم السجائر الإلكترونية لأنها قد تكون أقل ضررا من السجائر للناس الذين هم حولي
نعم	21	20 سنة أو أقل	غير متزوج/ة	بكالوريوس	ذكر	قرية/بلدة	أكثر من 4000 شيقل	الحقوق و القانون	الثالثة	والدي مدخن	لا أوافق	لا أوافق	لا أوافق	لا أعلم	لا أعلم	أوافق	أوافق	لا	لا	لا	نعم	19	مرتين في الاسبوع	في الهواء الطلق	خلال ساعات الدراسة الجامعية	B. أستخدم السجائر الإلكترونية لأنني أستطيع استخدامها في الأماكن التي لا يسمح فيها بتدخين السجائر التقليدية, E. أستخدم السجائر الإلكترونية لأنها تأتي في النكهات التي أحبها
نعم	22	21-23 سنة	غير ذلك	بكالوريوس	أنثى	قرية/بلدة	2000-4000 شيقل	التربية	الرابعة	واحد أو أكثر من اخوتي و اخواتي مدخنين, لدي صديق واحدعلى الأقل مدخن	أوافق	أوافق	أوافق	لا أوافق	أوافق	لا أوافق	لا أعلم	لا	لا	لا	لا
نعم	24	24 سنة أو أكثر	متزوج/ة	بكالوريوس	أنثى	مدينة	2000-4000 شيقل	الحقوق و القانون	السادسة	والدي مدخن	أوافق	لا أوافق	لا أوافق	لا أوافق	أوافق	لا أوافق	لا أعلم	نعم	لا	نعم	نعم	24	مرة واحدة في الشهر	لا استخدم السجائر الالكترونية في الحرم الجامعي	خلال المواقف و المناسبات الاجتماعية	E. أستخدم السجائر الإلكترونية لأنها تأتي في النكهات التي أحبها
نعم	22	21-23 سنة	غير متزوج/ة	بكالوريوس	ذكر	قرية/بلدة	أكثر من 4000 شيقل	التربية	الخامسة	لدي صديق واحدعلى الأقل مدخن	أوافق	أوافق	أوافق	لا أوافق	لا أوافق	لا أعلم	لا أوافق	لا	لا	لا	لا
نعم	22	21-23 سنة	غير متزوج/ة	بكالوريوس	أنثى	مدينة	2000-4000 شيقل	الاداب (لغة عربية/ ترجمة/ لغة انجلزية/ إعلام ..........)	الخامسة	والدي مدخن, واحد أو أكثر من اخوتي و اخواتي مدخنين	أوافق	أوافق	أوافق	لا أوافق	أوافق	لا أوافق	لا أوافق	نعم	لا	نعم	لا
نعم	23	21-23 سنة	غير متزوج/ة	بكالوريوس	أنثى	مدينة	أكثر من 4000 شيقل	الاداب (لغة عربية/ ترجمة/ لغة انجلزية/ إعلام ..........)	الرابعة	لا يوجد أحد من أهلي مدخن, لا يوجد أحد من أصدقائي مدخن	أوافق	أوافق	لا أعلم	لا أوافق	أوافق	لا أعلم	لا أعلم	لا	لا	لا	لا
نعم	21	21-23 سنة	غير متزوج/ة	بكالوريوس	أنثى	قرية/بلدة	2000-4000 شيقل	التربية	الرابعة	واحد أو أكثر من اخوتي و اخواتي مدخنين	أوافق	أوافق	أوافق	لا أوافق	أوافق	لا أعلم	أوافق	لا	لا	لا	لا
نعم	20	21-23 سنة	غير ذلك	بكالوريوس	ذكر	قرية/بلدة	2000-4000 شيقل	الاداب (لغة عربية/ ترجمة/ لغة انجلزية/ إعلام ..........)	الثالثة	لدي صديق واحدعلى الأقل مدخن	أوافق	أوافق	أوافق	لا أوافق	أوافق	لا أعلم	لا أوافق	لا	لا	لا	لا
نعم	21	21-23 سنة	غير متزوج/ة	بكالوريوس	أنثى	مدينة	2000-4000 شيقل	الاداب (لغة عربية/ ترجمة/ لغة انجلزية/ إعلام ..........)	الرابعة	لا يوجد أحد من أهلي مدخن	لا أعلم	أوافق	لا أعلم	لا أوافق	أوافق	لا أوافق	لا أعلم	نعم	لا	نعم	لا
نعم	20	20 سنة أو أقل	غير متزوج/ة	بكالوريوس	أنثى	قرية/بلدة	أكثر من 4000 شيقل	الهندسة و تكنولوجيا المعلومات	الثالثة	والدي مدخن	أوافق	أوافق	أوافق	لا أوافق	أوافق	لا أوافق	لا أعلم	لا	لا	لا	لا
نعم	20	20 سنة أو أقل	غير متزوج/ة	بكالوريوس	أنثى	قرية/بلدة	أكثر من 4000 شيقل	الاداب (لغة عربية/ ترجمة/ لغة انجلزية/ إعلام ..........)	الرابعة	لا يوجد أحد من أهلي مدخن, لا يوجد أحد من أصدقائي مدخن	أوافق	أوافق	أوافق	لا أوافق	أوافق	لا أوافق	لا أوافق	لا	لا	لا	لا
نعم	22	21-23 سنة	متزوج/ة	بكالوريوس	أنثى	قرية/بلدة	2000-4000 شيقل	الاداب (لغة عربية/ ترجمة/ لغة انجلزية/ إعلام ..........)	الرابعة	لا يوجد أحد من أهلي مدخن	أوافق	أوافق	أوافق	لا أوافق	أوافق	لا أوافق	لا أوافق	لا	لا	لا	لا
نعم	24	24 سنة أو أكثر	متزوج/ة	بكالوريوس	أنثى	مدينة	2000-4000 شيقل	الاداب (لغة عربية/ ترجمة/ لغة انجلزية/ إعلام ..........)	السادسة	والدي مدخن	أوافق	لا أوافق	لا أوافق	لا أوافق	أوافق	لا أعلم	لا أوافق	نعم	لا	نعم	نعم	23	مرة واحدة في الشهر	لا استخدم السجائر الالكترونية في الحرم الجامعي	خلال المواقف و المناسبات الاجتماعية	E. أستخدم السجائر الإلكترونية لأنها تأتي في النكهات التي أحبها
نعم	20	20 سنة أو أقل	غير متزوج/ة	بكالوريوس	ذكر	قرية/بلدة	2000-4000 شيقل	الاداب (لغة عربية/ ترجمة/ لغة انجلزية/ إعلام ..........)	الرابعة	والدي مدخن	أوافق	أوافق	أوافق	لا أوافق	لا أوافق	أوافق	أوافق	لا	لا	لا	لا
نعم	22	21-23 سنة	غير متزوج/ة	بكالوريوس	أنثى	قرية/بلدة	أكثر من 4000 شيقل	الاداب (لغة عربية/ ترجمة/ لغة انجلزية/ إعلام ..........)	الخامسة	والدي مدخن, واحد أو أكثر من اخوتي و اخواتي مدخنين	لا أعلم	أوافق	لا أعلم	لا أوافق	أوافق	أوافق	لا أعلم	لا	لا	لا	لا
نعم	20	20 سنة أو أقل	غير ذلك	بكالوريوس	أنثى	مدينة	أكثر من 4000 شيقل	الاداب (لغة عربية/ ترجمة/ لغة انجلزية/ إعلام ..........)	الثالثة	واحد أو أكثر من اخوتي و اخواتي مدخنين, لدي صديق واحدعلى الأقل مدخن	أوافق	أوافق	أوافق	لا أوافق	أوافق	أوافق	لا أوافق	لا	لا	لا	لا
نعم	22	21-23 سنة	غير متزوج/ة	بكالوريوس	أنثى	قرية/بلدة	2000-4000 شيقل	الاداب (لغة عربية/ ترجمة/ لغة انجلزية/ إعلام ..........)	الرابعة	واحد أو أكثر من اخوتي و اخواتي مدخنين	أوافق	أوافق	لا أعلم	لا أوافق	أوافق	لا أوافق	لا أوافق	لا	لا	لا	لا
نعم	23	21-23 سنة	غير ذلك	بكالوريوس	أنثى	مدينة	أكثر من 4000 شيقل	الهندسة و تكنولوجيا المعلومات	السادسة	والدتي مدخنة	أوافق	أوافق	أوافق	لا أوافق	أوافق	أوافق	لا أوافق	لا	لا	نعم	لا
نعم	22	21-23 سنة	متزوج/ة	بكالوريوس	أنثى	قرية/بلدة	2000-4000 شيقل	الاداب (لغة عربية/ ترجمة/ لغة انجلزية/ إعلام ..........)	الرابعة	واحد أو أكثر من اخوتي و اخواتي مدخنين	أوافق	أوافق	أوافق	لا أوافق	أوافق	لا أوافق	لا أعلم	لا	لا	لا	لا
نعم	22	21-23 سنة	غير متزوج/ة	بكالوريوس	أنثى	مدينة	أكثر من 4000 شيقل	الاداب (لغة عربية/ ترجمة/ لغة انجلزية/ إعلام ..........)	الرابعة	لدي صديق واحدعلى الأقل مدخن	أوافق	لا أعلم	لا أعلم	لا أوافق	أوافق	لا أوافق	لا أوافق	نعم	نعم	نعم	نعم	21	مرة واحدة في الشهر	في الهواء الطلق	غير ذلك	B. أستخدم السجائر الإلكترونية لأنني أستطيع استخدامها في الأماكن التي لا يسمح فيها بتدخين السجائر التقليدية, E. أستخدم السجائر الإلكترونية لأنها تأتي في النكهات التي أحبها, F. أستخدم السجائر الإلكترونية لأنها قد تساعدني في الإقلاع عن التدخين, G. أستخدم السجائر الإلكترونية لأن لا رائحة لها, H. أستخدم السجائر الإلكترونية لأن أصدقائي يستخدمونها
نعم	23	21-23 سنة	غير متزوج/ة	بكالوريوس	ذكر	قرية/بلدة	أكثر من 4000 شيقل	الحقوق و القانون	الرابعة	لا يوجد أحد من أهلي مدخن	أوافق	أوافق	أوافق	لا أوافق	أوافق	لا أوافق	أوافق	لا	لا	لا	لا
نعم	23	21-23 سنة	غير متزوج/ة	بكالوريوس	ذكر	قرية/بلدة	2000-4000 شيقل	التجارة و الاقتصاد	الرابعة	لا يوجد أحد من أهلي مدخن	أوافق	لا أعلم	لا أعلم	لا أوافق	أوافق	لا أوافق	لا أوافق	نعم	نعم	لا	لا
نعم	21	21-23 سنة	غير ذلك	بكالوريوس	ذكر	قرية/بلدة	2000-4000 شيقل	التجارة و الاقتصاد	الثالثة	لا يوجد أحد من أهلي مدخن	أوافق	لا أعلم	لا أعلم	لا أعلم	أوافق	أوافق	لا أعلم	لا	لا	لا	لا
نعم	19	20 سنة أو أقل	غير متزوج/ة	بكالوريوس	أنثى	مدينة	أكثر من 4000 شيقل	التجارة و الاقتصاد	الثالثة	واحد أو أكثر من اخوتي و اخواتي مدخنين	أوافق	أوافق	أوافق	لا أوافق	أوافق	لا أوافق	لا أوافق	لا	لا	لا	لا
نعم	21	21-23 سنة	غير متزوج/ة	بكالوريوس	ذكر	مدينة	أكثر من 4000 شيقل	التجارة و الاقتصاد	الرابعة	والدي مدخن, واحد أو أكثر من اخوتي و اخواتي مدخنين, لدي صديق واحدعلى الأقل مدخن	أوافق	أوافق	لا أعلم	لا أوافق	لا أوافق	لا أوافق	لا أوافق	نعم	نعم	لا	لا
نعم	21	21-23 سنة	غير متزوج/ة	بكالوريوس	ذكر	مدينة	أكثر من 4000 شيقل	التجارة و الاقتصاد	الرابعة	والدي مدخن	لا أعلم	لا أعلم	لا أعلم	أوافق	أوافق	أوافق	أوافق	نعم	لا	لا	نعم	19	كل يوم	في داخل المباني و في الهواء الطلق	خلال المواقف و المناسبات الاجتماعية	A. أستخدم السجائر الإلكترونية لأنها متوفرة/ميسورة التكلفة, B. أستخدم السجائر الإلكترونية لأنني أستطيع استخدامها في الأماكن التي لا يسمح فيها بتدخين السجائر التقليدية, C. أستخدم السجائر الإلكترونية لأنها قد تكون أقل ضرراً لي من تدخين السجائر التقليدية, D. أستخدم السجائر الإلكترونية لأنها قد تكون أقل ضررا من السجائر للناس الذين هم حولي, E. أستخدم السجائر الإلكترونية لأنها تأتي في النكهات التي أحبها…
نعم	20	20 سنة أو أقل	غير متزوج/ة	بكالوريوس	أنثى	قرية/بلدة	2000-4000 شيقل	التجارة و الاقتصاد	الثالثة	والدي مدخن	أوافق	أوافق	أوافق	لا أوافق	أوافق	لا أوافق	لا أعلم	لا	لا	لا	لا
نعم	21	21-23 سنة	غير متزوج/ة	بكالوريوس	ذكر	مدينة	أكثر من 4000 شيقل	التجارة و الاقتصاد	الرابعة	والدي مدخن	لا أعلم	لا أعلم	لا أعلم	أوافق	أوافق	أوافق	أوافق	نعم	لا	لا	نعم	19	كل يوم	في داخل المباني و في الهواء الطلق	خلال المواقف و المناسبات الاجتماعية	A. أستخدم السجائر الإلكترونية لأنها متوفرة/ميسورة التكلفة, B. أستخدم السجائر الإلكترونية لأنني أستطيع استخدامها في الأماكن التي لا يسمح فيها بتدخين السجائر التقليدية, C. أستخدم السجائر الإلكترونية لأنها قد تكون أقل ضرراً لي من تدخين السجائر التقليدية, D. أستخدم السجائر الإلكترونية لأنها قد تكون أقل ضررا من السجائر للناس الذين هم حولي, E. أستخدم السجائر الإلكترونية لأنها تأتي في النكهات التي أحبها…
نعم	19	20 سنة أو أقل	غير متزوج/ة	بكالوريوس	أنثى	مدينة	أكثر من 4000 شيقل	الاداب (لغة عربية/ ترجمة/ لغة انجلزية/ إعلام ..........)	الثانية	والدي مدخن	أوافق	أوافق	أوافق	لا أوافق	أوافق	لا أوافق	أوافق	لا	لا	لا	لا
نعم	19	20 سنة أو أقل	غير متزوج/ة	بكالوريوس	أنثى	قرية/بلدة	أكثر من 4000 شيقل	الشريعة	الثانية	والدي مدخن	أوافق	أوافق	أوافق	لا أوافق	أوافق	أوافق	أوافق	لا	لا	لا	لا
نعم	20	20 سنة أو أقل	غير متزوج/ة	بكالوريوس	أنثى	قرية/بلدة	2000-4000 شيقل	الشريعة	الرابعة	واحد أو أكثر من اخوتي و اخواتي مدخنين	أوافق	أوافق	لا أعلم	لا أعلم	أوافق	لا أعلم	لا أوافق	لا	لا	لا	لا
نعم	19	20 سنة أو أقل	غير متزوج/ة	بكالوريوس	ذكر	قرية/بلدة	2000-4000 شيقل	الهندسة و تكنولوجيا المعلومات	الثانية	والدي مدخن, لدي صديق واحدعلى الأقل مدخن	أوافق	أوافق	أوافق	لا أوافق	أوافق	لا أوافق	لا أوافق	لا	لا	لا	لا
نعم	19	20 سنة أو أقل	غير متزوج/ة	بكالوريوس	أنثى	قرية/بلدة	2000-4000 شيقل	العلوم (فيزياء/كيمياء/أحياء/رياضيات/...)	الثانية	لدي صديق واحدعلى الأقل مدخن	أوافق	أوافق	أوافق	لا أوافق	أوافق	لا أعلم	لا أعلم	لا	لا	لا	لا
نعم	20	20 سنة أو أقل	غير ذلك	بكالوريوس	أنثى	مدينة	أكثر من 4000 شيقل	الاداب (لغة عربية/ ترجمة/ لغة انجلزية/ إعلام ..........)	الثالثة	والدي مدخن	أوافق	أوافق	لا أعلم	لا أوافق	أوافق	لا أوافق	لا أوافق	نعم	لا	نعم	نعم	19	مرة واحدة في الشهر	لا استخدم السجائر الالكترونية في الحرم الجامعي	غير ذلك	C. أستخدم السجائر الإلكترونية لأنها قد تكون أقل ضرراً لي من تدخين السجائر التقليدية, E. أستخدم السجائر الإلكترونية لأنها تأتي في النكهات التي أحبها, H. أستخدم السجائر الإلكترونية لأن أصدقائي يستخدمونها
نعم	21	21-23 سنة	غير ذلك	بكالوريوس	أنثى	مدينة	أكثر من 4000 شيقل	التجارة و الاقتصاد	الثانية	والدي مدخن, واحد أو أكثر من اخوتي و اخواتي مدخنين	أوافق	أوافق	لا أعلم	لا أوافق	أوافق	لا أوافق	لا أعلم	نعم	لا	لا	نعم	20	مرة واحدة كل اسبوعين	لا استخدم السجائر الالكترونية في الحرم الجامعي	خلال المواقف و المناسبات الاجتماعية	E. أستخدم السجائر الإلكترونية لأنها تأتي في النكهات التي أحبها, G. أستخدم السجائر الإلكترونية لأن لا رائحة لها
نعم	19	20 سنة أو أقل	غير متزوج/ة	بكالوريوس	أنثى	قرية/بلدة	أكثر من 4000 شيقل	التربية	الثانية	لا يوجد أحد من أهلي مدخن, لا يوجد أحد من أصدقائي مدخن	أوافق	أوافق	أوافق	لا أوافق	أوافق	أوافق	أوافق	لا	لا	لا	لا
نعم	21	21-23 سنة	غير متزوج/ة	بكالوريوس	أنثى	مدينة	أكثر من 4000 شيقل	التجارة و الاقتصاد	الرابعة	لا يوجد أحد من أهلي مدخن, لا يوجد أحد من أصدقائي مدخن	أوافق	أوافق	لا أعلم	لا أوافق	أوافق	أوافق	لا أعلم	لا	لا	لا	لا
نعم	21	21-23 سنة	متزوج/ة	بكالوريوس	أنثى	قرية/بلدة	2000-4000 شيقل	الاداب (لغة عربية/ ترجمة/ لغة انجلزية/ إعلام ..........)	الرابعة	واحد أو أكثر من اخوتي و اخواتي مدخنين	لا أعلم	أوافق	أوافق	لا أعلم	أوافق	لا أوافق	أوافق	لا	لا	لا	لا
نعم	19	20 سنة أو أقل	غير ذلك	بكالوريوس	أنثى	مدينة	2000-4000 شيقل	التجارة و الاقتصاد	الثانية	واحد أو أكثر من اخوتي و اخواتي مدخنين	أوافق	أوافق	أوافق	لا أوافق	أوافق	أوافق	أوافق	لا	لا	لا	لا
نعم	19	20 سنة أو أقل	غير متزوج/ة	بكالوريوس	أنثى	قرية/بلدة	أكثر من 4000 شيقل	الاداب (لغة عربية/ ترجمة/ لغة انجلزية/ إعلام ..........)	الثانية	والدي مدخن	أوافق	أوافق	أوافق	لا أعلم	أوافق	لا أعلم	لا أوافق	لا	لا	لا	لا
نعم	19	20 سنة أو أقل	غير متزوج/ة	بكالوريوس	أنثى	قرية/بلدة	2000-4000 شيقل	الاداب (لغة عربية/ ترجمة/ لغة انجلزية/ إعلام ..........)	الثانية	واحد أو أكثر من اخوتي و اخواتي مدخنين, لدي صديق واحدعلى الأقل مدخن	أوافق	أوافق	أوافق	لا أوافق	أوافق	لا أوافق	لا أوافق	لا	لا	لا	لا
نعم	21	21-23 سنة	غير متزوج/ة	بكالوريوس	أنثى	مدينة	2000-4000 شيقل	الاداب (لغة عربية/ ترجمة/ لغة انجلزية/ إعلام ..........)	الرابعة	لا يوجد أحد من أهلي مدخن	لا أعلم	لا أوافق	لا أوافق	أوافق	أوافق	أوافق	أوافق	نعم	لا	نعم	لا
نعم	19	20 سنة أو أقل	غير متزوج/ة	بكالوريوس	أنثى	قرية/بلدة	2000-4000 شيقل	الاداب (لغة عربية/ ترجمة/ لغة انجلزية/ إعلام ..........)	الثانية	لا يوجد أحد من أهلي مدخن, لا يوجد أحد من أصدقائي مدخن	أوافق	أوافق	أوافق	لا أوافق	أوافق	لا أعلم	لا أوافق	لا	لا	لا	لا
نعم	20	20 سنة أو أقل	غير متزوج/ة	بكالوريوس	أنثى	قرية/بلدة	أكثر من 4000 شيقل	الاداب (لغة عربية/ ترجمة/ لغة انجلزية/ إعلام ..........)	الثانية	والدي مدخن	أوافق	أوافق	أوافق	لا أوافق	أوافق	لا أوافق	أوافق	لا	لا	لا	لا
نعم	20	21-23 سنة	غير متزوج/ة	بكالوريوس	أنثى	قرية/بلدة	أكثر من 4000 شيقل	الاداب (لغة عربية/ ترجمة/ لغة انجلزية/ إعلام ..........)	الثالثة	لا يوجد أحد من أهلي مدخن, لا يوجد أحد من أصدقائي مدخن	أوافق	أوافق	أوافق	لا أوافق	أوافق	لا أعلم	لا أعلم	لا	لا	لا	لا
نعم	20	20 سنة أو أقل	غير متزوج/ة	بكالوريوس	أنثى	قرية/بلدة	2000-4000 شيقل	الاداب (لغة عربية/ ترجمة/ لغة انجلزية/ إعلام ..........)	الثالثة	لا يوجد أحد من أهلي مدخن, لا يوجد أحد من أصدقائي مدخن	أوافق	أوافق	أوافق	لا أعلم	لا أعلم	لا أوافق	لا أعلم	لا	لا	لا	لا
نعم	19	20 سنة أو أقل	غير متزوج/ة	بكالوريوس	أنثى	قرية/بلدة	2000-4000 شيقل	الاداب (لغة عربية/ ترجمة/ لغة انجلزية/ إعلام ..........)	الثانية	لا يوجد أحد من أهلي مدخن, لا يوجد أحد من أصدقائي مدخن	لا أعلم	أوافق	لا أعلم	لا أوافق	أوافق	لا أوافق	لا أوافق	لا	لا	لا	لا
نعم	19	20 سنة أو أقل	غير متزوج/ة	بكالوريوس	أنثى	مدينة	أقل من 2000 شيقل	الاداب (لغة عربية/ ترجمة/ لغة انجلزية/ إعلام ..........)	الثانية	والدي مدخن, والدتي مدخنة, واحد أو أكثر من اخوتي و اخواتي مدخنين, لدي صديق واحدعلى الأقل مدخن	أوافق	أوافق	أوافق	لا أوافق	أوافق	لا أوافق	لا أوافق	لا	لا	لا	لا
نعم	21	21-23 سنة	غير متزوج/ة	بكالوريوس	ذكر	مدينة	أكثر من 4000 شيقل	التربية	الرابعة	لدي صديق واحدعلى الأقل مدخن, لا يوجد أحد من أهلي مدخن	أوافق	أوافق	لا أعلم	لا أوافق	أوافق	أوافق	لا أوافق	لا	لا	لا	لا
نعم	20	20 سنة أو أقل	غير متزوج/ة	بكالوريوس	أنثى	مدينة	2000-4000 شيقل	الاداب (لغة عربية/ ترجمة/ لغة انجلزية/ إعلام ..........)	الثالثة	لا يوجد أحد من أهلي مدخن, لا يوجد أحد من أصدقائي مدخن	أوافق	أوافق	لا أعلم	لا أوافق	أوافق	لا أوافق	أوافق	لا	لا	لا	لا
نعم	19	20 سنة أو أقل	غير متزوج/ة	بكالوريوس	أنثى	قرية/بلدة	أكثر من 4000 شيقل	الاداب (لغة عربية/ ترجمة/ لغة انجلزية/ إعلام ..........)	الثانية	والدي مدخن	أوافق	أوافق	أوافق	لا أوافق	أوافق	لا أعلم	لا أعلم	لا	لا	لا	لا
نعم	19	20 سنة أو أقل	غير متزوج/ة	بكالوريوس	أنثى	مدينة	2000-4000 شيقل	الاداب (لغة عربية/ ترجمة/ لغة انجلزية/ إعلام ..........)	الثانية	والدي مدخن, والدتي مدخنة, واحد أو أكثر من اخوتي و اخواتي مدخنين, لدي صديق واحدعلى الأقل مدخن	أوافق	أوافق	لا أعلم	لا أوافق	أوافق	لا أعلم	أوافق	نعم	لا	لا	نعم	18	مرة واحدة في الاسبوع	لا استخدم السجائر الالكترونية في الحرم الجامعي	خلال المواقف و المناسبات الاجتماعية	A. أستخدم السجائر الإلكترونية لأنها متوفرة/ميسورة التكلفة, E. أستخدم السجائر الإلكترونية لأنها تأتي في النكهات التي أحبها, G. أستخدم السجائر الإلكترونية لأن لا رائحة لها
نعم	22	21-23 سنة	متزوج/ة	بكالوريوس	أنثى	قرية/بلدة	2000-4000 شيقل	الاداب (لغة عربية/ ترجمة/ لغة انجلزية/ إعلام ..........)	الرابعة	واحد أو أكثر من اخوتي و اخواتي مدخنين	أوافق	أوافق	أوافق	لا أوافق	أوافق	لا أوافق	لا أوافق	لا	لا	لا	لا
نعم	21	21-23 سنة	غير متزوج/ة	بكالوريوس	أنثى	قرية/بلدة	2000-4000 شيقل	الشريعة	الرابعة	لا يوجد أحد من أصدقائي مدخن	أوافق	أوافق	أوافق	أوافق	لا أوافق	أوافق	أوافق	لا	لا	لا	لا
نعم	19	20 سنة أو أقل	غير متزوج/ة	بكالوريوس	أنثى	قرية/بلدة	2000-4000 شيقل	التجارة و الاقتصاد	الثانية	والدي مدخن, واحد أو أكثر من اخوتي و اخواتي مدخنين, لدي صديق واحدعلى الأقل مدخن	أوافق	أوافق	أوافق	لا أوافق	أوافق	لا أوافق	لا أوافق	لا	لا	لا	لا
نعم	21	21-23 سنة	غير متزوج/ة	بكالوريوس	ذكر	قرية/بلدة	2000-4000 شيقل	الشريعة	الرابعة	لدي صديق واحدعلى الأقل مدخن	أوافق	أوافق	أوافق	لا أوافق	أوافق	لا أوافق	لا أوافق	نعم	نعم	لا	لا
نعم	21	21-23 سنة	غير متزوج/ة	بكالوريوس	أنثى	قرية/بلدة	2000-4000 شيقل	الحقوق و القانون	الرابعة	والدي مدخن, واحد أو أكثر من اخوتي و اخواتي مدخنين, لدي صديق واحدعلى الأقل مدخن	لا أعلم	لا أعلم	لا أوافق	لا أوافق	لا أوافق	لا أعلم	لا أوافق	نعم	نعم	نعم	نعم	20	مرتين في الاسبوع	في داخل المباني و في الهواء الطلق	غير ذلك	A. أستخدم السجائر الإلكترونية لأنها متوفرة/ميسورة التكلفة, E. أستخدم السجائر الإلكترونية لأنها تأتي في النكهات التي أحبها
نعم	21	21-23 سنة	غير متزوج/ة	بكالوريوس	أنثى	قرية/بلدة	2000-4000 شيقل	الاداب (لغة عربية/ ترجمة/ لغة انجلزية/ إعلام ..........)	الرابعة	والدتي مدخنة, واحد أو أكثر من اخوتي و اخواتي مدخنين	أوافق	لا أعلم	لا أوافق	لا أوافق	أوافق	أوافق	لا أوافق	نعم	لا	نعم	نعم	20	مرة واحدة في الشهر	لا استخدم السجائر الالكترونية في الحرم الجامعي	غير ذلك	B. أستخدم السجائر الإلكترونية لأنني أستطيع استخدامها في الأماكن التي لا يسمح فيها بتدخين السجائر التقليدية, C. أستخدم السجائر الإلكترونية لأنها قد تكون أقل ضرراً لي من تدخين السجائر التقليدية, E. أستخدم السجائر الإلكترونية لأنها تأتي في النكهات التي أحبها
نعم	19	20 سنة أو أقل	غير متزوج/ة	بكالوريوس	أنثى	قرية/بلدة	2000-4000 شيقل	الشريعة	الثانية	واحد أو أكثر من اخوتي و اخواتي مدخنين	أوافق	أوافق	لا أعلم	لا أعلم	أوافق	لا أوافق	أوافق	لا	لا	لا	لا
نعم	20	20 سنة أو أقل	غير متزوج/ة	بكالوريوس	أنثى	قرية/بلدة	أكثر من 4000 شيقل	الشريعة	الرابعة	لا يوجد أحد من أهلي مدخن, لا يوجد أحد من أصدقائي مدخن	أوافق	أوافق	أوافق	لا أوافق	أوافق	لا أوافق	لا أعلم	لا	لا	لا	لا
نعم	19	20 سنة أو أقل	غير متزوج/ة	بكالوريوس	أنثى	مدينة	2000-4000 شيقل	الشريعة	الثانية	واحد أو أكثر من اخوتي و اخواتي مدخنين	لا أعلم	أوافق	أوافق	لا أوافق	أوافق	لا أوافق	أوافق	لا	لا	لا	لا
نعم	19	20 سنة أو أقل	غير متزوج/ة	بكالوريوس	أنثى	مدينة	أقل من 2000 شيقل	التربية	الثانية	والدي مدخن, لدي صديق واحدعلى الأقل مدخن	أوافق	أوافق	أوافق	لا أوافق	أوافق	لا أوافق	لا أوافق	لا	لا	نعم	لا
نعم	19	20 سنة أو أقل	غير متزوج/ة	بكالوريوس	أنثى	قرية/بلدة	أقل من 2000 شيقل	الاداب (لغة عربية/ ترجمة/ لغة انجلزية/ إعلام ..........)	الثانية	والدي مدخن, واحد أو أكثر من اخوتي و اخواتي مدخنين, لدي صديق واحدعلى الأقل مدخن	أوافق	أوافق	أوافق	لا أوافق	أوافق	لا أوافق	أوافق	نعم	لا	نعم	لا
نعم	20	20 سنة أو أقل	غير متزوج/ة	بكالوريوس	أنثى	قرية/بلدة	2000-4000 شيقل	التجارة و الاقتصاد	الثالثة	واحد أو أكثر من اخوتي و اخواتي مدخنين	أوافق	أوافق	أوافق	لا أوافق	أوافق	لا أعلم	لا أوافق	لا	لا	لا	لا
نعم	20	20 سنة أو أقل	غير ذلك	بكالوريوس	أنثى	قرية/بلدة	أكثر من 4000 شيقل	الحقوق و القانون	الثالثة	واحد أو أكثر من اخوتي و اخواتي مدخنين	أوافق	أوافق	لا أعلم	لا أوافق	لا أعلم	لا أوافق	لا أوافق	نعم	لا	نعم	لا
نعم	20	20 سنة أو أقل	غير متزوج/ة	بكالوريوس	ذكر	قرية/بلدة	أكثر من 4000 شيقل	الشريعة	الثالثة	واحد أو أكثر من اخوتي و اخواتي مدخنين, لا يوجد أحد من أصدقائي مدخن	لا أعلم	لا أعلم	لا أعلم	لا أعلم	أوافق	لا أعلم	لا أعلم	لا	لا	لا	لا
نعم	21	21-23 سنة	متزوج/ة	بكالوريوس	أنثى	قرية/بلدة	أكثر من 4000 شيقل	الاداب (لغة عربية/ ترجمة/ لغة انجلزية/ إعلام ..........)	الرابعة	واحد أو أكثر من اخوتي و اخواتي مدخنين, لدي صديق واحدعلى الأقل مدخن	لا أعلم	لا أعلم	أوافق	لا أوافق	أوافق	أوافق	أوافق	لا	لا	لا	لا
نعم	19	20 سنة أو أقل	غير متزوج/ة	بكالوريوس	ذكر	مخيم	2000-4000 شيقل	الاداب (لغة عربية/ ترجمة/ لغة انجلزية/ إعلام ..........)	الثانية	لا يوجد أحد من أهلي مدخن, لا يوجد أحد من أصدقائي مدخن	لا أعلم	أوافق	لا أعلم	لا أوافق	لا أوافق	أوافق	لا أعلم	نعم	نعم	لا	نعم	18	مرتين في الاسبوع	في الهواء الطلق	خلال المواقف العصيبة	C. أستخدم السجائر الإلكترونية لأنها قد تكون أقل ضرراً لي من تدخين السجائر التقليدية, E. أستخدم السجائر الإلكترونية لأنها تأتي في النكهات التي أحبها, G. أستخدم السجائر الإلكترونية لأن لا رائحة لها
نعم	19	20 سنة أو أقل	غير متزوج/ة	بكالوريوس	أنثى	قرية/بلدة	2000-4000 شيقل	طب الاسنان	الثانية	واحد أو أكثر من اخوتي و اخواتي مدخنين	أوافق	أوافق	لا أعلم	لا أوافق	أوافق	لا أوافق	لا أعلم	لا	لا	لا	لا
نعم	20	20 سنة أو أقل	غير ذلك	بكالوريوس	ذكر	مخيم	2000-4000 شيقل	التجارة و الاقتصاد	الثالثة	واحد أو أكثر من اخوتي و اخواتي مدخنين	لا أوافق	لا أعلم	لا أعلم	لا أعلم	لا أعلم	لا أعلم	لا أعلم	لا	لا	لا	لا
نعم	26	24 سنة أو أكثر	متزوج/ة	ماجستير	ذكر	قرية/بلدة	2000-4000 شيقل	الحقوق و القانون	الثانية	والدي مدخن, لدي صديق واحدعلى الأقل مدخن	لا أعلم	لا أعلم	لا أعلم	لا أعلم	لا أعلم	أوافق	أوافق	لا	لا	نعم	نعم	22	كل يوم	في داخل المباني و في الهواء الطلق	خلال ساعات الدراسة الجامعية	A. أستخدم السجائر الإلكترونية لأنها متوفرة/ميسورة التكلفة, C. أستخدم السجائر الإلكترونية لأنها قد تكون أقل ضرراً لي من تدخين السجائر التقليدية
نعم	25	24 سنة أو أكثر	متزوج/ة	ماجستير	ذكر	مخيم	أكثر من 4000 شيقل	الشريعة	الثانية	لدي صديق واحدعلى الأقل مدخن	لا أعلم	لا أعلم	لا أعلم	لا أعلم	لا أوافق	لا أوافق	أوافق	نعم	نعم	نعم	نعم	22	مرتين في الاسبوع	في الهواء الطلق	خلال المواقف و المناسبات الاجتماعية	B. أستخدم السجائر الإلكترونية لأنني أستطيع استخدامها في الأماكن التي لا يسمح فيها بتدخين السجائر التقليدية, C. أستخدم السجائر الإلكترونية لأنها قد تكون أقل ضرراً لي من تدخين السجائر التقليدية
نعم	21	21-23 سنة	غير متزوج/ة	بكالوريوس	ذكر	مخيم	2000-4000 شيقل	التجارة و الاقتصاد	الثالثة	واحد أو أكثر من اخوتي و اخواتي مدخنين	أوافق	أوافق	أوافق	لا أوافق	أوافق	أوافق	أوافق	لا	لا	نعم	لا
نعم	22	21-23 سنة	غير متزوج/ة	بكالوريوس	ذكر	قرية/بلدة	أكثر من 4000 شيقل	التجارة و الاقتصاد	الخامسة	واحد أو أكثر من اخوتي و اخواتي مدخنين	أوافق	أوافق	لا أوافق	أوافق	لا أوافق	لا أوافق	لا أوافق	لا	لا	نعم	لا
نعم	22	21-23 سنة	غير ذلك	بكالوريوس	ذكر	مخيم	أقل من 2000 شيقل	الشريعة	الرابعة	واحد أو أكثر من اخوتي و اخواتي مدخنين, لدي صديق واحدعلى الأقل مدخن	لا أعلم	لا أعلم	لا أعلم	لا أعلم	لا أعلم	لا أعلم	لا أعلم	نعم	نعم	لا	لا
نعم	20	20 سنة أو أقل	غير متزوج/ة	بكالوريوس	ذكر	مخيم	أقل من 2000 شيقل	الحقوق و القانون	الثانية	والدتي مدخنة, لدي صديق واحدعلى الأقل مدخن	لا أوافق	لا أوافق	لا أوافق	لا أعلم	لا أعلم	أوافق	أوافق	لا	لا	لا	نعم	19	مرة واحدة كل اسبوعين	في داخل المباني و في الهواء الطلق	خلال المواقف العصيبة	D. أستخدم السجائر الإلكترونية لأنها قد تكون أقل ضررا من السجائر للناس الذين هم حولي
نعم	20	20 سنة أو أقل	غير متزوج/ة	بكالوريوس	أنثى	قرية/بلدة	أكثر من 4000 شيقل	الاداب (لغة عربية/ ترجمة/ لغة انجلزية/ إعلام ..........)	الثانية	لا يوجد أحد من أهلي مدخن	أوافق	أوافق	أوافق	لا أوافق	أوافق	لا أوافق	لا أوافق	لا	لا	لا	لا
نعم	35	24 سنة أو أكثر	متزوج/ة	دكتوراة	ذكر	مخيم	أكثر من 4000 شيقل	التجارة و الاقتصاد	الثالثة	واحد أو أكثر من اخوتي و اخواتي مدخنين, لدي صديق واحدعلى الأقل مدخن	لا أعلم	لا أعلم	لا أعلم	لا أعلم	أوافق	أوافق	أوافق	نعم	نعم	لا	نعم	23	مرة واحدة في الاسبوع	في داخل المباني و في الهواء الطلق	خلال المواقف العصيبة	B. أستخدم السجائر الإلكترونية لأنني أستطيع استخدامها في الأماكن التي لا يسمح فيها بتدخين السجائر التقليدية, C. أستخدم السجائر الإلكترونية لأنها قد تكون أقل ضرراً لي من تدخين السجائر التقليدية
نعم	19	20 سنة أو أقل	غير متزوج/ة	بكالوريوس	ذكر	مخيم	2000-4000 شيقل	التربية	الثانية	لا يوجد أحد من أهلي مدخن	لا أعلم	لا أعلم	لا أعلم	لا أعلم	لا أعلم	لا أعلم	لا أعلم	لا	لا	لا	نعم	17	كل يوم	داخل المباني	خلال المواقف و المناسبات الاجتماعية	B. أستخدم السجائر الإلكترونية لأنني أستطيع استخدامها في الأماكن التي لا يسمح فيها بتدخين السجائر التقليدية
نعم	20	20 سنة أو أقل	غير متزوج/ة	بكالوريوس	ذكر	قرية/بلدة	2000-4000 شيقل	الشريعة	الثالثة	لدي صديق واحدعلى الأقل مدخن	أوافق	أوافق	أوافق	لا أوافق	أوافق	أوافق	أوافق	لا	لا	لا	لا
نعم	22	21-23 سنة	غير متزوج/ة	بكالوريوس	ذكر	مدينة	أكثر من 4000 شيقل	الحقوق و القانون	الرابعة	واحد أو أكثر من اخوتي و اخواتي مدخنين, لدي صديق واحدعلى الأقل مدخن	لا أوافق	لا أوافق	لا أعلم	لا أعلم	لا أعلم	لا أعلم	أوافق	لا	لا	نعم	لا
نعم	22	21-23 سنة	غير متزوج/ة	بكالوريوس	ذكر	مخيم	2000-4000 شيقل	التربية	الثالثة	والدتي مدخنة, لدي صديق واحدعلى الأقل مدخن	لا أوافق	لا أوافق	لا أوافق	أوافق	لا أوافق	لا أوافق	أوافق	لا	لا	لا	نعم	20	مرة واحدة كل اسبوعين	في داخل المباني و في الهواء الطلق	خلال المواقف و المناسبات الاجتماعية	C. أستخدم السجائر الإلكترونية لأنها قد تكون أقل ضرراً لي من تدخين السجائر التقليدية, D. أستخدم السجائر الإلكترونية لأنها قد تكون أقل ضررا من السجائر للناس الذين هم حولي
نعم	19	20 سنة أو أقل	غير متزوج/ة	بكالوريوس	ذكر	مخيم	2000-4000 شيقل	التجارة و الاقتصاد	الثانية	واحد أو أكثر من اخوتي و اخواتي مدخنين, لدي صديق واحدعلى الأقل مدخن	أوافق	أوافق	أوافق	لا أوافق	أوافق	أوافق	أوافق	لا	لا	لا	لا
نعم	21	21-23 سنة	غير متزوج/ة	بكالوريوس	ذكر	قرية/بلدة	2000-4000 شيقل	الاداب (لغة عربية/ ترجمة/ لغة انجلزية/ إعلام ..........)	الرابعة	واحد أو أكثر من اخوتي و اخواتي مدخنين	لا أعلم	لا أعلم	لا أعلم	لا أعلم	لا أعلم	لا أعلم	لا أعلم	نعم	نعم	نعم	نعم	19	مرة واحدة في الشهر	في داخل المباني و في الهواء الطلق	خلال المواقف و المناسبات الاجتماعية	D. أستخدم السجائر الإلكترونية لأنها قد تكون أقل ضررا من السجائر للناس الذين هم حولي, G. أستخدم السجائر الإلكترونية لأن لا رائحة لها
نعم	21	21-23 سنة	متزوج/ة	بكالوريوس	أنثى	قرية/بلدة	أكثر من 4000 شيقل	التربية	الرابعة	لا يوجد أحد من أهلي مدخن	أوافق	أوافق	أوافق	لا أوافق	أوافق	لا أوافق	لا أعلم	لا	لا	لا	لا
نعم	20	21-23 سنة	غير متزوج/ة	بكالوريوس	أنثى	مدينة	أقل من 2000 شيقل	التربية	الثالثة	والدتي مدخنة	أوافق	أوافق	أوافق	لا أوافق	أوافق	لا أوافق	لا أعلم	لا	لا	لا	لا
نعم	24	24 سنة أو أكثر	متزوج/ة	بكالوريوس	أنثى	قرية/بلدة	2000-4000 شيقل	التربية	الرابعة	والدي مدخن	أوافق	أوافق	أوافق	لا أوافق	أوافق	لا أعلم	لا أعلم	لا	لا	لا	لا
نعم	21	21-23 سنة	غير متزوج/ة	بكالوريوس	أنثى	قرية/بلدة	2000-4000 شيقل	التربية	الرابعة	واحد أو أكثر من اخوتي و اخواتي مدخنين	أوافق	أوافق	أوافق	لا أوافق	أوافق	لا أوافق	لا أعلم	لا	لا	لا	لا
نعم	22	21-23 سنة	غير متزوج/ة	بكالوريوس	أنثى	قرية/بلدة	2000-4000 شيقل	الاداب (لغة عربية/ ترجمة/ لغة انجلزية/ إعلام ..........)	الثالثة	والدي مدخن	أوافق	أوافق	أوافق	لا أوافق	أوافق	أوافق	أوافق	لا	نعم	نعم	لا
نعم	20	20 سنة أو أقل	غير متزوج/ة	بكالوريوس	أنثى	قرية/بلدة	2000-4000 شيقل	التربية	الثالثة	واحد أو أكثر من اخوتي و اخواتي مدخنين	أوافق	أوافق	لا أوافق	لا أعلم	أوافق	لا أوافق	لا أوافق	نعم	لا	نعم	لا
نعم	21	21-23 سنة	غير متزوج/ة	بكالوريوس	أنثى	قرية/بلدة	2000-4000 شيقل	التربية	الرابعة	لا يوجد أحد من أهلي مدخن	أوافق	أوافق	أوافق	لا أوافق	أوافق	لا أوافق	لا أوافق	لا	لا	لا	لا
نعم	21	21-23 سنة	غير متزوج/ة	بكالوريوس	أنثى	قرية/بلدة	2000-4000 شيقل	التربية	الرابعة	واحد أو أكثر من اخوتي و اخواتي مدخنين	أوافق	أوافق	أوافق	لا أوافق	أوافق	أوافق	لا أوافق	لا	لا	لا	لا
نعم	22	21-23 سنة	غير متزوج/ة	بكالوريوس	أنثى	مدينة	2000-4000 شيقل	التربية	الرابعة	واحد أو أكثر من اخوتي و اخواتي مدخنين, لدي صديق واحدعلى الأقل مدخن	أوافق	أوافق	أوافق	لا أوافق	أوافق	لا أوافق	أوافق	لا	لا	لا	لا
نعم	22	21-23 سنة	غير ذلك	بكالوريوس	ذكر	مدينة	2000-4000 شيقل	التربية	الخامسة	واحد أو أكثر من اخوتي و اخواتي مدخنين	أوافق	أوافق	أوافق	لا أوافق	أوافق	لا أوافق	لا أعلم	لا	لا	لا	لا
نعم	21	21-23 سنة	غير متزوج/ة	بكالوريوس	أنثى	قرية/بلدة	أكثر من 4000 شيقل	التربية	الرابعة	والدي مدخن	أوافق	أوافق	أوافق	لا أوافق	أوافق	أوافق	أوافق	لا	لا	لا	لا
نعم	21	21-23 سنة	غير متزوج/ة	بكالوريوس	أنثى	قرية/بلدة	أكثر من 4000 شيقل	التربية	الرابعة	والدي مدخن	أوافق	أوافق	أوافق	لا أوافق	أوافق	أوافق	أوافق	لا	لا	لا	لا
نعم	20	20 سنة أو أقل	غير متزوج/ة	بكالوريوس	أنثى	قرية/بلدة	أكثر من 4000 شيقل	التربية	الرابعة	لا يوجد أحد من أهلي مدخن	أوافق	أوافق	أوافق	لا أوافق	أوافق	لا أعلم	لا أوافق	لا	لا	لا	لا
نعم	21	21-23 سنة	غير متزوج/ة	بكالوريوس	أنثى	قرية/بلدة	2000-4000 شيقل	التربية	الرابعة	والدي مدخن, واحد أو أكثر من اخوتي و اخواتي مدخنين	أوافق	أوافق	أوافق	لا أوافق	أوافق	لا أوافق	لا أوافق	لا	لا	لا	لا
نعم	22	21-23 سنة	غير متزوج/ة	بكالوريوس	ذكر	مدينة	2000-4000 شيقل	التربية	الخامسة	واحد أو أكثر من اخوتي و اخواتي مدخنين, لدي صديق واحدعلى الأقل مدخن	أوافق	أوافق	أوافق	لا أوافق	أوافق	لا أعلم	أوافق	نعم	نعم	لا	لا
نعم	21	21-23 سنة	غير متزوج/ة	بكالوريوس	أنثى	قرية/بلدة	2000-4000 شيقل	التربية	الرابعة	واحد أو أكثر من اخوتي و اخواتي مدخنين	أوافق	أوافق	أوافق	لا أوافق	أوافق	لا أوافق	لا أوافق	نعم	لا	نعم	نعم	21	مرة واحدة كل اسبوعين	لا استخدم السجائر الالكترونية في الحرم الجامعي	خلال المواقف و المناسبات الاجتماعية	B. أستخدم السجائر الإلكترونية لأنني أستطيع استخدامها في الأماكن التي لا يسمح فيها بتدخين السجائر التقليدية
نعم	19	20 سنة أو أقل	غير متزوج/ة	بكالوريوس	أنثى	مدينة	أكثر من 4000 شيقل	التربية	الثالثة	والدتي مدخنة, واحد أو أكثر من اخوتي و اخواتي مدخنين	أوافق	أوافق	أوافق	لا أوافق	أوافق	لا أوافق	لا أعلم	لا	لا	لا	لا
نعم	21	21-23 سنة	غير متزوج/ة	بكالوريوس	أنثى	قرية/بلدة	أكثر من 4000 شيقل	التربية	الرابعة	والدي مدخن	أوافق	أوافق	أوافق	لا أوافق	أوافق	أوافق	أوافق	لا	لا	لا	لا
نعم	19	20 سنة أو أقل	غير متزوج/ة	بكالوريوس	أنثى	قرية/بلدة	أكثر من 4000 شيقل	الشريعة	الثالثة	والدي مدخن, لا يوجد أحد من أصدقائي مدخن	أوافق	لا أعلم	لا أعلم	لا أعلم	أوافق	لا أوافق	لا أوافق	لا	لا	لا	لا
نعم	20	20 سنة أو أقل	غير متزوج/ة	بكالوريوس	ذكر	قرية/بلدة	2000-4000 شيقل	التجارة و الاقتصاد	الثالثة	واحد أو أكثر من اخوتي و اخواتي مدخنين, لدي صديق واحدعلى الأقل مدخن	أوافق	أوافق	أوافق	لا أوافق	أوافق	أوافق	أوافق	لا	لا	لا	لا
نعم	22	21-23 سنة	غير متزوج/ة	بكالوريوس	ذكر	قرية/بلدة	أكثر من 4000 شيقل	الهندسة و تكنولوجيا المعلومات	الخامسة	لدي صديق واحدعلى الأقل مدخن	لا أوافق	لا أوافق	لا أوافق	أوافق	أوافق	أوافق	أوافق	لا	لا	نعم	نعم	21	مرتين في الاسبوع	داخل المباني	خلال المواقف العصيبة	A. أستخدم السجائر الإلكترونية لأنها متوفرة/ميسورة التكلفة, C. أستخدم السجائر الإلكترونية لأنها قد تكون أقل ضرراً لي من تدخين السجائر التقليدية
نعم	20	21-23 سنة	متزوج/ة	بكالوريوس	ذكر	قرية/بلدة	2000-4000 شيقل	الحقوق و القانون	الثالثة	لدي صديق واحدعلى الأقل مدخن	لا أوافق	لا أوافق	لا أوافق	أوافق	لا أوافق	لا أوافق	لا أوافق	نعم	نعم	نعم	لا
نعم	21	21-23 سنة	غير متزوج/ة	بكالوريوس	ذكر	مخيم	2000-4000 شيقل	العلوم (فيزياء/كيمياء/أحياء/رياضيات/...)	الثانية	والدي مدخن	لا أعلم	لا أعلم	لا أعلم	لا أعلم	لا أعلم	لا أعلم	لا أعلم	نعم	نعم	لا	لا
نعم	21	21-23 سنة	غير ذلك	بكالوريوس	ذكر	قرية/بلدة	2000-4000 شيقل	التربية	الثالثة	لدي صديق واحدعلى الأقل مدخن	أوافق	أوافق	أوافق	لا أوافق	لا أعلم	لا أعلم	أوافق	لا	لا	نعم	لا
نعم	31	24 سنة أو أكثر	متزوج/ة	دكتوراة	ذكر	مخيم	أكثر من 4000 شيقل	الشريعة	الثالثة	والدي مدخن, واحد أو أكثر من اخوتي و اخواتي مدخنين	أوافق	أوافق	أوافق	لا أوافق	لا أعلم	أوافق	أوافق	لا	لا	لا	لا
نعم	21	21-23 سنة	غير متزوج/ة	بكالوريوس	ذكر	قرية/بلدة	أكثر من 4000 شيقل	التجارة و الاقتصاد	الرابعة	والدي مدخن, واحد أو أكثر من اخوتي و اخواتي مدخنين, لدي صديق واحدعلى الأقل مدخن	أوافق	أوافق	أوافق	لا أوافق	لا أوافق	لا أوافق	لا أوافق	نعم	نعم	لا	لا
نعم	21	21-23 سنة	غير متزوج/ة	بكالوريوس	أنثى	قرية/بلدة	2000-4000 شيقل	الاداب (لغة عربية/ ترجمة/ لغة انجلزية/ إعلام ..........)	الرابعة	والدي مدخن, واحد أو أكثر من اخوتي و اخواتي مدخنين	أوافق	أوافق	أوافق	لا أوافق	أوافق	لا أوافق	لا أوافق	لا	لا	لا	لا
نعم	20	20 سنة أو أقل	غير متزوج/ة	بكالوريوس	ذكر	مدينة	أكثر من 4000 شيقل	الاداب (لغة عربية/ ترجمة/ لغة انجلزية/ إعلام ..........)	الثانية	واحد أو أكثر من اخوتي و اخواتي مدخنين	أوافق	أوافق	لا أعلم	لا أوافق	أوافق	أوافق	لا أوافق	لا	لا	لا	لا
نعم	22	21-23 سنة	متزوج/ة	بكالوريوس	أنثى	قرية/بلدة	2000-4000 شيقل	الاداب (لغة عربية/ ترجمة/ لغة انجلزية/ إعلام ..........)	الخامسة	لا يوجد أحد من أهلي مدخن	أوافق	أوافق	لا أعلم	لا أوافق	أوافق	لا أوافق	لا أوافق	لا	لا	لا	لا
نعم	21	21-23 سنة	غير ذلك	بكالوريوس	أنثى	مدينة	2000-4000 شيقل	الاداب (لغة عربية/ ترجمة/ لغة انجلزية/ إعلام ..........)	الرابعة	واحد أو أكثر من اخوتي و اخواتي مدخنين	أوافق	أوافق	أوافق	لا أوافق	أوافق	أوافق	لا أوافق	نعم	لا	نعم	لا
نعم	20	20 سنة أو أقل	غير متزوج/ة	بكالوريوس	أنثى	مدينة	أكثر من 4000 شيقل	التربية	الثالثة	لدي صديق واحدعلى الأقل مدخن, لا يوجد أحد من أهلي مدخن	أوافق	أوافق	أوافق	لا أوافق	أوافق	لا أوافق	أوافق	لا	لا	لا	لا
نعم	21	21-23 سنة	غير ذلك	بكالوريوس	أنثى	قرية/بلدة	2000-4000 شيقل	التربية	الرابعة	والدي مدخن, واحد أو أكثر من اخوتي و اخواتي مدخنين	أوافق	أوافق	أوافق	لا أعلم	أوافق	لا أوافق	لا أعلم	لا	لا	لا	لا
نعم	19	20 سنة أو أقل	غير متزوج/ة	بكالوريوس	أنثى	قرية/بلدة	2000-4000 شيقل	الهندسة و تكنولوجيا المعلومات	الثانية	لا يوجد أحد من أهلي مدخن	أوافق	أوافق	أوافق	لا أوافق	أوافق	لا أعلم	لا أعلم	لا	لا	لا	لا
نعم	19	20 سنة أو أقل	غير متزوج/ة	بكالوريوس	أنثى	قرية/بلدة	أكثر من 4000 شيقل	الهندسة و تكنولوجيا المعلومات	الثانية	لا يوجد أحد من أهلي مدخن, لا يوجد أحد من أصدقائي مدخن	أوافق	أوافق	أوافق	لا أوافق	أوافق	لا أعلم	لا أعلم	لا	لا	لا	لا
نعم	20	20 سنة أو أقل	غير متزوج/ة	بكالوريوس	أنثى	قرية/بلدة	أكثر من 4000 شيقل	صيدلة/دكتور صيدلي	الثانية	والدي مدخن	أوافق	أوافق	أوافق	لا أوافق	أوافق	لا أعلم	لا أوافق	لا	نعم	لا	لا
نعم	19	20 سنة أو أقل	غير متزوج/ة	بكالوريوس	ذكر	قرية/بلدة	2000-4000 شيقل	الهندسة و تكنولوجيا المعلومات	الثانية	والدي مدخن	أوافق	أوافق	لا أعلم	لا أوافق	أوافق	لا أوافق	لا أعلم	نعم	نعم	نعم	لا
نعم	19	20 سنة أو أقل	غير متزوج/ة	بكالوريوس	ذكر	مدينة	أكثر من 4000 شيقل	العلوم الصحية (طب مخبري/تمريض/علاج طبيعي/علاج وظيفي/سمع و نطق/تخدير/قبالة/تروية قلبية/عناية تنفسية/تصوير طبي / تجميل و غيرها)	الثانية	واحد أو أكثر من اخوتي و اخواتي مدخنين	أوافق	أوافق	أوافق	لا أوافق	أوافق	لا أوافق	لا أوافق	نعم	لا	نعم	لا
نعم	20	20 سنة أو أقل	غير متزوج/ة	بكالوريوس	أنثى	قرية/بلدة	2000-4000 شيقل	الهندسة و تكنولوجيا المعلومات	الثالثة	والدي مدخن	أوافق	أوافق	أوافق	لا أوافق	لا أوافق	أوافق	أوافق	لا	لا	لا	لا
نعم	19	20 سنة أو أقل	غير متزوج/ة	بكالوريوس	ذكر	مخيم	2000-4000 شيقل	الطب البشري	الثانية	والدي مدخن, لدي صديق واحدعلى الأقل مدخن	أوافق	أوافق	لا أعلم	لا أعلم	أوافق	لا أعلم	لا أوافق	لا	لا	لا	لا
نعم	19	20 سنة أو أقل	غير متزوج/ة	بكالوريوس	أنثى	مدينة	2000-4000 شيقل	العلوم الصحية (طب مخبري/تمريض/علاج طبيعي/علاج وظيفي/سمع و نطق/تخدير/قبالة/تروية قلبية/عناية تنفسية/تصوير طبي / تجميل و غيرها)	الثانية	لا يوجد أحد من أهلي مدخن	أوافق	أوافق	أوافق	لا أعلم	أوافق	لا أعلم	لا أعلم	لا	لا	لا	لا
نعم	18	20 سنة أو أقل	غير متزوج/ة	بكالوريوس	أنثى	قرية/بلدة	أكثر من 4000 شيقل	الهندسة و تكنولوجيا المعلومات	الثانية	والدي مدخن, والدتي مدخنة, واحد أو أكثر من اخوتي و اخواتي مدخنين, لدي صديق واحدعلى الأقل مدخن	أوافق	أوافق	لا أعلم	لا أعلم	أوافق	لا أوافق	لا أوافق	نعم	لا	نعم	نعم	17	مرة واحدة في الشهر	لا استخدم السجائر الالكترونية في الحرم الجامعي	خلال المواقف العصيبة	B. أستخدم السجائر الإلكترونية لأنني أستطيع استخدامها في الأماكن التي لا يسمح فيها بتدخين السجائر التقليدية, C. أستخدم السجائر الإلكترونية لأنها قد تكون أقل ضرراً لي من تدخين السجائر التقليدية, D. أستخدم السجائر الإلكترونية لأنها قد تكون أقل ضررا من السجائر للناس الذين هم حولي, E. أستخدم السجائر الإلكترونية لأنها تأتي في النكهات التي أحبها
نعم	19	20 سنة أو أقل	غير متزوج/ة	بكالوريوس	أنثى	قرية/بلدة	أكثر من 4000 شيقل	العلوم الصحية (طب مخبري/تمريض/علاج طبيعي/علاج وظيفي/سمع و نطق/تخدير/قبالة/تروية قلبية/عناية تنفسية/تصوير طبي / تجميل و غيرها)	الثانية	والدي مدخن, لا يوجد أحد من أصدقائي مدخن	أوافق	أوافق	لا أعلم	لا أوافق	أوافق	لا أعلم	لا أوافق	لا	لا	لا	لا
نعم	20	20 سنة أو أقل	غير ذلك	بكالوريوس	أنثى	قرية/بلدة	أكثر من 4000 شيقل	صيدلة/دكتور صيدلي	الثانية	واحد أو أكثر من اخوتي و اخواتي مدخنين	أوافق	أوافق	أوافق	لا أوافق	أوافق	لا أوافق	لا أوافق	لا	لا	لا	لا
نعم	20	20 سنة أو أقل	متزوج/ة	بكالوريوس	أنثى	قرية/بلدة	2000-4000 شيقل	الحقوق و القانون	الثالثة	والدي مدخن	أوافق	أوافق	أوافق	لا أوافق	أوافق	لا أوافق	لا أوافق	لا	لا	لا	لا
نعم	19	20 سنة أو أقل	غير متزوج/ة	بكالوريوس	أنثى	مدينة	أقل من 2000 شيقل	الاداب (لغة عربية/ ترجمة/ لغة انجلزية/ إعلام ..........)	الثالثة	لا يوجد أحد من أهلي مدخن	أوافق	أوافق	لا أعلم	لا أعلم	أوافق	لا أوافق	لا أعلم	لا	لا	لا	لا
نعم	19	20 سنة أو أقل	غير متزوج/ة	بكالوريوس	أنثى	قرية/بلدة	2000-4000 شيقل	الاداب (لغة عربية/ ترجمة/ لغة انجلزية/ إعلام ..........)	الثانية	واحد أو أكثر من اخوتي و اخواتي مدخنين	أوافق	لا أعلم	لا أعلم	لا أوافق	أوافق	لا أعلم	لا أعلم	لا	لا	لا	لا
نعم	21	21-23 سنة	غير متزوج/ة	بكالوريوس	أنثى	مدينة	2000-4000 شيقل	الاداب (لغة عربية/ ترجمة/ لغة انجلزية/ إعلام ..........)	الخامسة	والدي مدخن, واحد أو أكثر من اخوتي و اخواتي مدخنين, لدي صديق واحدعلى الأقل مدخن	أوافق	أوافق	أوافق	لا أوافق	أوافق	لا أوافق	أوافق	لا	لا	لا	لا
نعم	23	21-23 سنة	غير متزوج/ة	بكالوريوس	ذكر	مدينة	أقل من 2000 شيقل	الاداب (لغة عربية/ ترجمة/ لغة انجلزية/ إعلام ..........)	الخامسة	لدي صديق واحدعلى الأقل مدخن	لا أعلم	أوافق	أوافق	أوافق	أوافق	أوافق	أوافق	نعم	نعم	لا	لا
نعم	22	21-23 سنة	متزوج/ة	بكالوريوس	أنثى	مدينة	2000-4000 شيقل	الاداب (لغة عربية/ ترجمة/ لغة انجلزية/ إعلام ..........)	الرابعة	والدتي مدخنة, واحد أو أكثر من اخوتي و اخواتي مدخنين	أوافق	أوافق	لا أعلم	لا أعلم	أوافق	لا أوافق	لا أوافق	نعم	لا	نعم	لا
نعم	23	21-23 سنة	غير متزوج/ة	بكالوريوس	ذكر	قرية/بلدة	2000-4000 شيقل	التجارة و الاقتصاد	الرابعة	والدي مدخن, واحد أو أكثر من اخوتي و اخواتي مدخنين, لدي صديق واحدعلى الأقل مدخن	أوافق	أوافق	أوافق	لا أوافق	أوافق	أوافق	أوافق	نعم	نعم	لا	لا
نعم	20	20 سنة أو أقل	غير متزوج/ة	بكالوريوس	أنثى	مدينة	2000-4000 شيقل	التجارة و الاقتصاد	الثالثة	واحد أو أكثر من اخوتي و اخواتي مدخنين	أوافق	أوافق	أوافق	لا أوافق	أوافق	لا أوافق	أوافق	لا	لا	لا	لا
نعم	23	21-23 سنة	غير متزوج/ة	بكالوريوس	ذكر	قرية/بلدة	أكثر من 4000 شيقل	التجارة و الاقتصاد	الرابعة	واحد أو أكثر من اخوتي و اخواتي مدخنين	لا أعلم	لا أعلم	لا أعلم	لا أعلم	لا أعلم	لا أعلم	لا أعلم	لا	لا	لا	لا
نعم	21	21-23 سنة	غير متزوج/ة	بكالوريوس	أنثى	قرية/بلدة	أكثر من 4000 شيقل	الشريعة	الرابعة	واحد أو أكثر من اخوتي و اخواتي مدخنين	أوافق	أوافق	لا أعلم	لا أوافق	لا أعلم	لا أعلم	لا أعلم	لا	لا	لا	لا
نعم	20	20 سنة أو أقل	غير متزوج/ة	بكالوريوس	ذكر	مدينة	أكثر من 4000 شيقل	التجارة و الاقتصاد	الثانية	والدي مدخن	أوافق	أوافق	أوافق	لا أوافق	لا أوافق	لا أوافق	لا أعلم	لا	لا	لا	لا
نعم	22	21-23 سنة	غير متزوج/ة	بكالوريوس	أنثى	قرية/بلدة	2000-4000 شيقل	التجارة و الاقتصاد	الخامسة	لا يوجد أحد من أهلي مدخن	أوافق	أوافق	لا أعلم	لا أوافق	أوافق	لا أوافق	أوافق	لا	لا	لا	لا
نعم	19	20 سنة أو أقل	غير متزوج/ة	بكالوريوس	أنثى	قرية/بلدة	2000-4000 شيقل	الاداب (لغة عربية/ ترجمة/ لغة انجلزية/ إعلام ..........)	الثانية	والدي مدخن	أوافق	أوافق	لا أعلم	لا أوافق	أوافق	لا أوافق	لا أوافق	لا	لا	لا	لا
نعم	19	20 سنة أو أقل	غير متزوج/ة	بكالوريوس	أنثى	قرية/بلدة	2000-4000 شيقل	الاداب (لغة عربية/ ترجمة/ لغة انجلزية/ إعلام ..........)	الثانية	واحد أو أكثر من اخوتي و اخواتي مدخنين	أوافق	أوافق	أوافق	لا أوافق	أوافق	لا أوافق	لا أوافق	لا	لا	لا	لا
نعم	21	21-23 سنة	غير متزوج/ة	بكالوريوس	أنثى	قرية/بلدة	أكثر من 4000 شيقل	التجارة و الاقتصاد	الرابعة	لا يوجد أحد من أهلي مدخن	أوافق	أوافق	أوافق	لا أوافق	أوافق	لا أوافق	أوافق	لا	لا	لا	لا
نعم	23	21-23 سنة	غير متزوج/ة	بكالوريوس	أنثى	مدينة	2000-4000 شيقل	الحقوق و القانون	الخامسة	والدي مدخن, والدتي مدخنة, واحد أو أكثر من اخوتي و اخواتي مدخنين, لدي صديق واحدعلى الأقل مدخن	لا أوافق	لا أوافق	لا أوافق	أوافق	أوافق	لا أوافق	لا أوافق	نعم	لا	نعم	نعم	17	مرتين في الاسبوع	لا استخدم السجائر الالكترونية في الحرم الجامعي	خلال المواقف العصيبة	B. أستخدم السجائر الإلكترونية لأنني أستطيع استخدامها في الأماكن التي لا يسمح فيها بتدخين السجائر التقليدية, E. أستخدم السجائر الإلكترونية لأنها تأتي في النكهات التي أحبها
نعم	21	21-23 سنة	غير متزوج/ة	بكالوريوس	أنثى	قرية/بلدة	2000-4000 شيقل	الاداب (لغة عربية/ ترجمة/ لغة انجلزية/ إعلام ..........)	الرابعة	والدي مدخن	أوافق	أوافق	أوافق	لا أوافق	أوافق	لا أعلم	لا أعلم	لا	لا	لا	لا
نعم	19	20 سنة أو أقل	غير متزوج/ة	بكالوريوس	أنثى	مدينة	أقل من 2000 شيقل	التربية	الثانية	لدي صديق واحدعلى الأقل مدخن	أوافق	أوافق	لا أعلم	لا أوافق	أوافق	لا أوافق	أوافق	لا	لا	لا	لا
نعم	21	21-23 سنة	غير متزوج/ة	بكالوريوس	ذكر	مدينة	2000-4000 شيقل	التربية	الرابعة	واحد أو أكثر من اخوتي و اخواتي مدخنين, لدي صديق واحدعلى الأقل مدخن	أوافق	أوافق	لا أعلم	لا أوافق	لا أوافق	لا أوافق	لا أوافق	نعم	نعم	لا	نعم	17	كل يوم	في داخل المباني و في الهواء الطلق	غير ذلك	B. أستخدم السجائر الإلكترونية لأنني أستطيع استخدامها في الأماكن التي لا يسمح فيها بتدخين السجائر التقليدية, E. أستخدم السجائر الإلكترونية لأنها تأتي في النكهات التي أحبها, G. أستخدم السجائر الإلكترونية لأن لا رائحة لها
نعم	21	21-23 سنة	غير متزوج/ة	بكالوريوس	أنثى	قرية/بلدة	أكثر من 4000 شيقل	الاداب (لغة عربية/ ترجمة/ لغة انجلزية/ إعلام ..........)	الرابعة	لا يوجد أحد من أهلي مدخن, لا يوجد أحد من أصدقائي مدخن	أوافق	أوافق	لا أعلم	لا أعلم	أوافق	أوافق	لا أوافق	لا	لا	لا	لا
نعم	20	20 سنة أو أقل	غير متزوج/ة	بكالوريوس	ذكر	مخيم	2000-4000 شيقل	التربية	الثالثة	والدي مدخن	أوافق	أوافق	أوافق	لا أوافق	أوافق	أوافق	أوافق	نعم	نعم	لا	لا
نعم	21	21-23 سنة	غير متزوج/ة	بكالوريوس	ذكر	قرية/بلدة	2000-4000 شيقل	الشريعة	الثالثة	لدي صديق واحدعلى الأقل مدخن	أوافق	أوافق	أوافق	لا أوافق	أوافق	أوافق	أوافق	لا	لا	لا	لا
نعم	19	20 سنة أو أقل	غير متزوج/ة	بكالوريوس	أنثى	قرية/بلدة	2000-4000 شيقل	التجارة و الاقتصاد	الثانية	لا يوجد أحد من أهلي مدخن	أوافق	أوافق	لا أعلم	لا أعلم	لا أعلم	لا أعلم	لا أوافق	لا	لا	لا	لا
نعم	27	24 سنة أو أكثر	متزوج/ة	ماجستير	ذكر	قرية/بلدة	أكثر من 4000 شيقل	الشريعة	الثانية	واحد أو أكثر من اخوتي و اخواتي مدخنين, لدي صديق واحدعلى الأقل مدخن	أوافق	أوافق	أوافق	لا أوافق	أوافق	أوافق	أوافق	لا	لا	نعم	نعم	19	مرتين في الاسبوع	في الهواء الطلق	خلال ساعات الدراسة الجامعية	B. أستخدم السجائر الإلكترونية لأنني أستطيع استخدامها في الأماكن التي لا يسمح فيها بتدخين السجائر التقليدية, D. أستخدم السجائر الإلكترونية لأنها قد تكون أقل ضررا من السجائر للناس الذين هم حولي
نعم	21	21-23 سنة	متزوج/ة	بكالوريوس	ذكر	مخيم	2000-4000 شيقل	التجارة و الاقتصاد	الرابعة	والدتي مدخنة, واحد أو أكثر من اخوتي و اخواتي مدخنين	لا أوافق	لا أوافق	لا أوافق	لا أعلم	لا أعلم	لا أعلم	لا أعلم	لا	لا	لا	نعم	21	مرتين في الاسبوع	داخل المباني	خلال ساعات الدراسة الجامعية	B. أستخدم السجائر الإلكترونية لأنني أستطيع استخدامها في الأماكن التي لا يسمح فيها بتدخين السجائر التقليدية, C. أستخدم السجائر الإلكترونية لأنها قد تكون أقل ضرراً لي من تدخين السجائر التقليدية
نعم	22	21-23 سنة	متزوج/ة	بكالوريوس	ذكر	مدينة	أكثر من 4000 شيقل	الحقوق و القانون	الرابعة	والدي مدخن, والدتي مدخنة	أوافق	لا أعلم	لا أعلم	لا أعلم	أوافق	أوافق	لا أعلم	لا	لا	لا	نعم	20	كل يوم	في داخل المباني و في الهواء الطلق	خلال المواقف و المناسبات الاجتماعية	C. أستخدم السجائر الإلكترونية لأنها قد تكون أقل ضرراً لي من تدخين السجائر التقليدية, D. أستخدم السجائر الإلكترونية لأنها قد تكون أقل ضررا من السجائر للناس الذين هم حولي
نعم	20	20 سنة أو أقل	غير متزوج/ة	بكالوريوس	ذكر	مخيم	أكثر من 4000 شيقل	العلوم (فيزياء/كيمياء/أحياء/رياضيات/...)	الثالثة	والدي مدخن, والدتي مدخنة, واحد أو أكثر من اخوتي و اخواتي مدخنين	لا أعلم	لا أعلم	لا أعلم	لا أعلم	لا أعلم	لا أعلم	لا أعلم	لا	لا	لا	نعم	18	كل يوم	في الهواء الطلق	خلال ساعات الدراسة الجامعية	A. أستخدم السجائر الإلكترونية لأنها متوفرة/ميسورة التكلفة, B. أستخدم السجائر الإلكترونية لأنني أستطيع استخدامها في الأماكن التي لا يسمح فيها بتدخين السجائر التقليدية, C. أستخدم السجائر الإلكترونية لأنها قد تكون أقل ضرراً لي من تدخين السجائر التقليدية
نعم	40	24 سنة أو أكثر	متزوج/ة	دكتوراة	ذكر	مدينة	أكثر من 4000 شيقل	الشريعة	الثالثة	واحد أو أكثر من اخوتي و اخواتي مدخنين, لدي صديق واحدعلى الأقل مدخن	أوافق	أوافق	أوافق	لا أوافق	لا أوافق	أوافق	أوافق	لا	لا	لا	نعم	23	مرتين في الاسبوع	داخل المباني	خلال المواقف و المناسبات الاجتماعية	B. أستخدم السجائر الإلكترونية لأنني أستطيع استخدامها في الأماكن التي لا يسمح فيها بتدخين السجائر التقليدية, E. أستخدم السجائر الإلكترونية لأنها تأتي في النكهات التي أحبها
نعم	19	20 سنة أو أقل	غير متزوج/ة	بكالوريوس	أنثى	مدينة	أقل من 2000 شيقل	الاداب (لغة عربية/ ترجمة/ لغة انجلزية/ إعلام ..........)	الثانية	والدي مدخن, والدتي مدخنة, واحد أو أكثر من اخوتي و اخواتي مدخنين, لدي صديق واحدعلى الأقل مدخن	أوافق	أوافق	أوافق	لا أوافق	أوافق	لا أوافق	لا أوافق	لا	لا	لا	لا
نعم	19	20 سنة أو أقل	غير متزوج/ة	بكالوريوس	أنثى	قرية/بلدة	2000-4000 شيقل	التجارة و الاقتصاد	الثانية	لا يوجد أحد من أهلي مدخن	أوافق	لا أعلم	لا أعلم	لا أوافق	أوافق	لا أوافق	أوافق	لا	لا	لا	لا
نعم	19	20 سنة أو أقل	غير متزوج/ة	بكالوريوس	ذكر	مدينة	أكثر من 4000 شيقل	التجارة و الاقتصاد	الثانية	واحد أو أكثر من اخوتي و اخواتي مدخنين, لدي صديق واحدعلى الأقل مدخن	أوافق	أوافق	أوافق	لا أوافق	أوافق	أوافق	أوافق	لا	لا	لا	لا
نعم	19	20 سنة أو أقل	غير متزوج/ة	بكالوريوس	أنثى	مدينة	أقل من 2000 شيقل	التجارة و الاقتصاد	الثانية	واحد أو أكثر من اخوتي و اخواتي مدخنين	أوافق	أوافق	أوافق	لا أوافق	أوافق	لا أعلم	أوافق	لا	لا	لا	لا
نعم	19	20 سنة أو أقل	غير متزوج/ة	بكالوريوس	أنثى	قرية/بلدة	2000-4000 شيقل	التربية	الثانية	واحد أو أكثر من اخوتي و اخواتي مدخنين	أوافق	أوافق	أوافق	لا أعلم	أوافق	لا أوافق	لا أعلم	نعم	لا	لا	لا
نعم	20	21-23 سنة	غير متزوج/ة	بكالوريوس	أنثى	قرية/بلدة	2000-4000 شيقل	التربية	الثالثة	واحد أو أكثر من اخوتي و اخواتي مدخنين	أوافق	أوافق	أوافق	لا أعلم	أوافق	لا أوافق	لا أعلم	لا	لا	لا	لا
نعم	20	20 سنة أو أقل	غير متزوج/ة	بكالوريوس	ذكر	مدينة	أقل من 2000 شيقل	التجارة و الاقتصاد	الثانية	لا يوجد أحد من أصدقائي مدخن	أوافق	أوافق	أوافق	لا أوافق	لا أوافق	أوافق	أوافق	نعم	لا	نعم	نعم	19	مرة واحدة في الشهر	في الهواء الطلق	غير ذلك	F. أستخدم السجائر الإلكترونية لأنها قد تساعدني في الإقلاع عن التدخين
نعم	19	20 سنة أو أقل	غير متزوج/ة	بكالوريوس	أنثى	مدينة	أكثر من 4000 شيقل	التربية	الثالثة	والدي مدخن	أوافق	أوافق	أوافق	لا أوافق	أوافق	أوافق	أوافق	لا	لا	لا	لا
نعم	19	20 سنة أو أقل	غير متزوج/ة	بكالوريوس	أنثى	قرية/بلدة	2000-4000 شيقل	الاداب (لغة عربية/ ترجمة/ لغة انجلزية/ إعلام ..........)	الثانية	والدي مدخن, واحد أو أكثر من اخوتي و اخواتي مدخنين	أوافق	أوافق	أوافق	لا أوافق	أوافق	أوافق	أوافق	لا	لا	لا	لا
نعم	19	20 سنة أو أقل	غير متزوج/ة	بكالوريوس	أنثى	قرية/بلدة	أكثر من 4000 شيقل	الاداب (لغة عربية/ ترجمة/ لغة انجلزية/ إعلام ..........)	الثانية	والدي مدخن	أوافق	أوافق	أوافق	لا أوافق	أوافق	لا أعلم	لا أعلم	لا	لا	لا	لا
نعم	22	21-23 سنة	غير متزوج/ة	بكالوريوس	أنثى	قرية/بلدة	أكثر من 4000 شيقل	التجارة و الاقتصاد	الثالثة	لا يوجد أحد من أهلي مدخن, لا يوجد أحد من أصدقائي مدخن	أوافق	أوافق	أوافق	لا أوافق	أوافق	لا أوافق	لا أعلم	لا	لا	لا	لا
نعم	20	20 سنة أو أقل	غير متزوج/ة	بكالوريوس	أنثى	مدينة	2000-4000 شيقل	التربية	الثالثة	لا يوجد أحد من أهلي مدخن, لا يوجد أحد من أصدقائي مدخن	أوافق	أوافق	لا أعلم	لا أوافق	أوافق	لا أوافق	أوافق	لا	نعم	لا	لا
نعم	19	20 سنة أو أقل	غير متزوج/ة	بكالوريوس	ذكر	قرية/بلدة	أكثر من 4000 شيقل	التجارة و الاقتصاد	الثانية	والدي مدخن	أوافق	أوافق	لا أوافق	لا أوافق	لا أوافق	لا أوافق	لا أوافق	نعم	لا	نعم	لا
نعم	21	21-23 سنة	غير متزوج/ة	بكالوريوس	ذكر	قرية/بلدة	2000-4000 شيقل	الهندسة و تكنولوجيا المعلومات	الثالثة	لا يوجد أحد من أهلي مدخن	أوافق	أوافق	أوافق	لا أوافق	أوافق	لا أعلم	أوافق	لا	لا	لا	لا
نعم	21	21-23 سنة	غير متزوج/ة	بكالوريوس	ذكر	قرية/بلدة	أكثر من 4000 شيقل	الحقوق و القانون	الثالثة	لدي صديق واحدعلى الأقل مدخن	لا أوافق	لا أوافق	لا أوافق	أوافق	لا أوافق	لا أعلم	لا أعلم	لا	لا	نعم	نعم	19	كل يوم	في داخل المباني و في الهواء الطلق	خلال المواقف و المناسبات الاجتماعية	A. أستخدم السجائر الإلكترونية لأنها متوفرة/ميسورة التكلفة, D. أستخدم السجائر الإلكترونية لأنها قد تكون أقل ضررا من السجائر للناس الذين هم حولي
نعم	18	20 سنة أو أقل	غير متزوج/ة	بكالوريوس	ذكر	مدينة	أقل من 2000 شيقل	التجارة و الاقتصاد	الاولى	لا يوجد أحد من أهلي مدخن	أوافق	أوافق	أوافق	لا أوافق	أوافق	أوافق	لا أوافق	لا	لا	لا	لا
نعم	20	20 سنة أو أقل	غير متزوج/ة	بكالوريوس	ذكر	قرية/بلدة	2000-4000 شيقل	صيدلة/دكتور صيدلي	الثالثة	والدي مدخن	أوافق	أوافق	أوافق	لا أوافق	أوافق	لا أوافق	أوافق	نعم	نعم	لا	لا
نعم	18	20 سنة أو أقل	غير متزوج/ة	بكالوريوس	أنثى	مدينة	2000-4000 شيقل	التربية	الثانية	والدي مدخن	أوافق	أوافق	لا أعلم	لا أوافق	أوافق	لا أعلم	لا أعلم	لا	لا	لا	لا
نعم	21	21-23 سنة	غير متزوج/ة	بكالوريوس	أنثى	مدينة	2000-4000 شيقل	الشريعة	الرابعة	والدي مدخن	أوافق	أوافق	لا أعلم	لا أوافق	أوافق	لا أعلم	لا أعلم	لا	لا	لا	لا
نعم	18	20 سنة أو أقل	غير متزوج/ة	بكالوريوس	أنثى	قرية/بلدة	أكثر من 4000 شيقل	التجارة و الاقتصاد	الثانية	والدي مدخن, والدتي مدخنة	أوافق	أوافق	أوافق	لا أوافق	أوافق	لا أوافق	أوافق	لا	لا	لا	لا
نعم	20	20 سنة أو أقل	غير متزوج/ة	بكالوريوس	أنثى	قرية/بلدة	2000-4000 شيقل	التجارة و الاقتصاد	الثالثة	والدي مدخن, واحد أو أكثر من اخوتي و اخواتي مدخنين	لا أعلم	لا أعلم	أوافق	لا أوافق	لا أوافق	لا أوافق	أوافق	لا	لا	لا	لا
نعم	20	20 سنة أو أقل	غير ذلك	بكالوريوس	ذكر	مدينة	2000-4000 شيقل	التربية	الثالثة	والدي مدخن, واحد أو أكثر من اخوتي و اخواتي مدخنين, لدي صديق واحدعلى الأقل مدخن	أوافق	أوافق	أوافق	لا أوافق	أوافق	أوافق	أوافق	نعم	نعم	لا	لا
نعم	19	20 سنة أو أقل	غير متزوج/ة	بكالوريوس	ذكر	مدينة	2000-4000 شيقل	الهندسة و تكنولوجيا المعلومات	الثانية	لدي صديق واحدعلى الأقل مدخن	لا أعلم	لا أعلم	لا أعلم	لا أوافق	أوافق	لا أوافق	أوافق	نعم	لا	نعم	لا
نعم	19	20 سنة أو أقل	غير ذلك	بكالوريوس	أنثى	قرية/بلدة	2000-4000 شيقل	التربية	الثانية	لا يوجد أحد من أهلي مدخن	أوافق	أوافق	أوافق	لا أوافق	أوافق	لا أوافق	لا أوافق	لا	لا	لا	لا
نعم	19	20 سنة أو أقل	غير متزوج/ة	بكالوريوس	أنثى	مخيم	أكثر من 4000 شيقل	الهندسة و تكنولوجيا المعلومات	الثالثة	والدي مدخن	أوافق	أوافق	أوافق	لا أوافق	أوافق	أوافق	لا أوافق	نعم	لا	نعم	لا
نعم	19	20 سنة أو أقل	غير متزوج/ة	بكالوريوس	أنثى	مدينة	أكثر من 4000 شيقل	التربية	الثانية	لا يوجد أحد من أهلي مدخن	أوافق	أوافق	لا أعلم	لا أوافق	أوافق	لا أوافق	لا أعلم	لا	لا	لا	لا
نعم	19	20 سنة أو أقل	غير متزوج/ة	بكالوريوس	أنثى	مدينة	أكثر من 4000 شيقل	العلوم الصحية (طب مخبري/تمريض/علاج طبيعي/علاج وظيفي/سمع و نطق/تخدير/قبالة/تروية قلبية/عناية تنفسية/تصوير طبي / تجميل و غيرها)	الثانية	والدي مدخن, والدتي مدخنة, لدي صديق واحدعلى الأقل مدخن	أوافق	لا أعلم	لا أعلم	لا أوافق	لا أوافق	لا أوافق	أوافق	نعم	نعم	لا	نعم	19	مرتين في الاسبوع	لا استخدم السجائر الالكترونية في الحرم الجامعي	غير ذلك	E. أستخدم السجائر الإلكترونية لأنها تأتي في النكهات التي أحبها
نعم	21	21-23 سنة	غير متزوج/ة	بكالوريوس	ذكر	مدينة	أكثر من 4000 شيقل	التجارة و الاقتصاد	الثانية	لدي صديق واحدعلى الأقل مدخن	أوافق	أوافق	لا أعلم	لا أوافق	أوافق	لا أوافق	لا أوافق	لا	لا	لا	لا
نعم	20	20 سنة أو أقل	غير متزوج/ة	بكالوريوس	أنثى	قرية/بلدة	2000-4000 شيقل	الاداب (لغة عربية/ ترجمة/ لغة انجلزية/ إعلام ..........)	الثانية	واحد أو أكثر من اخوتي و اخواتي مدخنين	أوافق	أوافق	أوافق	لا أوافق	أوافق	لا أوافق	أوافق	لا	لا	لا	لا
نعم	19	20 سنة أو أقل	غير ذلك	بكالوريوس	أنثى	قرية/بلدة	أكثر من 4000 شيقل	الاداب (لغة عربية/ ترجمة/ لغة انجلزية/ إعلام ..........)	الثانية	واحد أو أكثر من اخوتي و اخواتي مدخنين	أوافق	أوافق	أوافق	لا أوافق	أوافق	لا أوافق	لا أوافق	لا	لا	لا	لا
نعم	19	20 سنة أو أقل	غير متزوج/ة	بكالوريوس	أنثى	مخيم	أكثر من 4000 شيقل	الاداب (لغة عربية/ ترجمة/ لغة انجلزية/ إعلام ..........)	الثانية	لا يوجد أحد من أهلي مدخن	أوافق	أوافق	أوافق	لا أوافق	أوافق	أوافق	أوافق	لا	لا	لا	لا
نعم	24	24 سنة أو أكثر	غير متزوج/ة	بكالوريوس	ذكر	مدينة	أكثر من 4000 شيقل	العلوم (فيزياء/كيمياء/أحياء/رياضيات/...)	الثالثة	والدي مدخن, واحد أو أكثر من اخوتي و اخواتي مدخنين, لدي صديق واحدعلى الأقل مدخن	أوافق	لا أعلم	لا أعلم	لا أوافق	أوافق	لا أوافق	لا أوافق	نعم	نعم	لا	لا
نعم	19	20 سنة أو أقل	غير متزوج/ة	بكالوريوس	أنثى	مدينة	أكثر من 4000 شيقل	العلوم الصحية (طب مخبري/تمريض/علاج طبيعي/علاج وظيفي/سمع و نطق/تخدير/قبالة/تروية قلبية/عناية تنفسية/تصوير طبي / تجميل و غيرها)	الثانية	والدي مدخن, والدتي مدخنة, واحد أو أكثر من اخوتي و اخواتي مدخنين, لدي صديق واحدعلى الأقل مدخن	أوافق	أوافق	أوافق	لا أوافق	أوافق	أوافق	لا أوافق	نعم	لا	لا	لا
نعم	20	20 سنة أو أقل	غير متزوج/ة	بكالوريوس	أنثى	قرية/بلدة	أكثر من 4000 شيقل	التربية	الثالثة	والدي مدخن, واحد أو أكثر من اخوتي و اخواتي مدخنين, لدي صديق واحدعلى الأقل مدخن	أوافق	أوافق	أوافق	لا أوافق	أوافق	أوافق	لا أوافق	نعم	لا	نعم	نعم	19	مرة واحدة في الشهر	لا استخدم السجائر الالكترونية في الحرم الجامعي	خلال المواقف العصيبة	G. أستخدم السجائر الإلكترونية لأن لا رائحة لها, H. أستخدم السجائر الإلكترونية لأن أصدقائي يستخدمونها
نعم	19	20 سنة أو أقل	غير متزوج/ة	بكالوريوس	ذكر	مدينة	أقل من 2000 شيقل	التجارة و الاقتصاد	الثالثة	لدي صديق واحدعلى الأقل مدخن, لا يوجد أحد من أهلي مدخن	أوافق	لا أعلم	لا أعلم	لا أوافق	أوافق	أوافق	أوافق	لا	لا	لا	لا
نعم	19	20 سنة أو أقل	غير متزوج/ة	بكالوريوس	أنثى	مدينة	2000-4000 شيقل	التربية	الثانية	والدي مدخن	أوافق	أوافق	أوافق	لا أوافق	أوافق	لا أوافق	لا أوافق	لا	لا	نعم	لا
نعم	22	21-23 سنة	غير متزوج/ة	بكالوريوس	أنثى	مدينة	أكثر من 4000 شيقل	الاداب (لغة عربية/ ترجمة/ لغة انجلزية/ إعلام ..........)	الخامسة	واحد أو أكثر من اخوتي و اخواتي مدخنين	أوافق	لا أعلم	لا أعلم	لا أوافق	أوافق	أوافق	أوافق	نعم	لا	نعم	لا
نعم	21	21-23 سنة	غير متزوج/ة	بكالوريوس	أنثى	مدينة	2000-4000 شيقل	التربية	الرابعة	لا يوجد أحد من أهلي مدخن	أوافق	أوافق	أوافق	لا أوافق	أوافق	أوافق	لا أعلم	لا	لا	لا	لا
نعم	21	21-23 سنة	غير ذلك	بكالوريوس	ذكر	مدينة	أكثر من 4000 شيقل	التربية	الرابعة	لدي صديق واحدعلى الأقل مدخن	أوافق	أوافق	أوافق	لا أوافق	أوافق	أوافق	أوافق	نعم	لا	نعم	لا
نعم	20	20 سنة أو أقل	غير متزوج/ة	بكالوريوس	أنثى	مدينة	2000-4000 شيقل	التربية	الثالثة	والدي مدخن, لدي صديق واحدعلى الأقل مدخن	أوافق	أوافق	أوافق	لا أوافق	أوافق	أوافق	لا أوافق	لا	لا	لا	لا
نعم	22	21-23 سنة	متزوج/ة	بكالوريوس	أنثى	مدينة	أكثر من 4000 شيقل	الهندسة و تكنولوجيا المعلومات	الرابعة	واحد أو أكثر من اخوتي و اخواتي مدخنين	أوافق	أوافق	أوافق	لا أوافق	أوافق	لا أعلم	لا أوافق	نعم	لا	نعم	لا
نعم	23	21-23 سنة	غير متزوج/ة	بكالوريوس	أنثى	قرية/بلدة	2000-4000 شيقل	التربية	الخامسة	واحد أو أكثر من اخوتي و اخواتي مدخنين	أوافق	أوافق	أوافق	لا أوافق	أوافق	لا أوافق	لا أوافق	لا	لا	لا	لا
نعم	22	21-23 سنة	غير متزوج/ة	بكالوريوس	ذكر	مدينة	2000-4000 شيقل	الهندسة و تكنولوجيا المعلومات	الرابعة	لدي صديق واحدعلى الأقل مدخن	أوافق	أوافق	أوافق	لا أوافق	أوافق	لا أعلم	لا أعلم	لا	لا	لا	لا
نعم	22	21-23 سنة	غير متزوج/ة	بكالوريوس	أنثى	قرية/بلدة	2000-4000 شيقل	الاداب (لغة عربية/ ترجمة/ لغة انجلزية/ إعلام ..........)	الرابعة	لا يوجد أحد من أهلي مدخن	أوافق	أوافق	أوافق	لا أوافق	أوافق	لا أعلم	أوافق	لا	لا	لا	لا
نعم	21	21-23 سنة	غير ذلك	بكالوريوس	أنثى	مدينة	أكثر من 4000 شيقل	التربية	الرابعة	والدي مدخن, والدتي مدخنة, لدي صديق واحدعلى الأقل مدخن	أوافق	أوافق	أوافق	لا أوافق	أوافق	لا أوافق	لا أوافق	نعم	لا	نعم	نعم	19	مرتين في الاسبوع	لا استخدم السجائر الالكترونية في الحرم الجامعي	غير ذلك	B. أستخدم السجائر الإلكترونية لأنني أستطيع استخدامها في الأماكن التي لا يسمح فيها بتدخين السجائر التقليدية, E. أستخدم السجائر الإلكترونية لأنها تأتي في النكهات التي أحبها, G. أستخدم السجائر الإلكترونية لأن لا رائحة لها
نعم	20	20 سنة أو أقل	غير متزوج/ة	بكالوريوس	أنثى	مدينة	2000-4000 شيقل	الاداب (لغة عربية/ ترجمة/ لغة انجلزية/ إعلام ..........)	الرابعة	لا يوجد أحد من أهلي مدخن	أوافق	أوافق	أوافق	لا أوافق	أوافق	لا أوافق	لا أوافق	لا	لا	لا	لا
نعم	20	20 سنة أو أقل	غير متزوج/ة	بكالوريوس	أنثى	قرية/بلدة	أكثر من 4000 شيقل	الطب البشري	الثالثة	لا يوجد أحد من أهلي مدخن, لا يوجد أحد من أصدقائي مدخن	أوافق	أوافق	لا أعلم	لا أوافق	أوافق	لا أوافق	أوافق	نعم	لا	نعم	لا
نعم	21	21-23 سنة	غير متزوج/ة	بكالوريوس	أنثى	مخيم	2000-4000 شيقل	التربية	الرابعة	والدي مدخن, واحد أو أكثر من اخوتي و اخواتي مدخنين	أوافق	أوافق	لا أعلم	لا أعلم	أوافق	أوافق	أوافق	نعم	لا	نعم	لا
نعم	20	20 سنة أو أقل	غير متزوج/ة	بكالوريوس	أنثى	مدينة	أكثر من 4000 شيقل	التربية	الرابعة	لدي صديق واحدعلى الأقل مدخن, لا يوجد أحد من أهلي مدخن	أوافق	أوافق	أوافق	لا أوافق	أوافق	أوافق	أوافق	نعم	لا	نعم	نعم	19	مرة واحدة في الشهر	في الهواء الطلق	غير ذلك	C. أستخدم السجائر الإلكترونية لأنها قد تكون أقل ضرراً لي من تدخين السجائر التقليدية, E. أستخدم السجائر الإلكترونية لأنها تأتي في النكهات التي أحبها, G. أستخدم السجائر الإلكترونية لأن لا رائحة لها
نعم	20	20 سنة أو أقل	غير متزوج/ة	بكالوريوس	ذكر	مدينة	أقل من 2000 شيقل	التربية	الثالثة	واحد أو أكثر من اخوتي و اخواتي مدخنين, لدي صديق واحدعلى الأقل مدخن	أوافق	أوافق	لا أعلم	لا أعلم	لا أعلم	أوافق	أوافق	لا	لا	لا	نعم	18	مرة واحدة في الاسبوع	في الهواء الطلق	خلال المواقف و المناسبات الاجتماعية	D. أستخدم السجائر الإلكترونية لأنها قد تكون أقل ضررا من السجائر للناس الذين هم حولي
نعم	26	24 سنة أو أكثر	متزوج/ة	ماجستير	ذكر	قرية/بلدة	أكثر من 4000 شيقل	التجارة و الاقتصاد	الثانية	والدتي مدخنة	لا أوافق	لا أوافق	لا أوافق	أوافق	لا أوافق	لا أوافق	لا أوافق	لا	لا	نعم	لا
نعم	19	20 سنة أو أقل	غير متزوج/ة	بكالوريوس	ذكر	مخيم	أقل من 2000 شيقل	الاداب (لغة عربية/ ترجمة/ لغة انجلزية/ إعلام ..........)	الثانية	لدي صديق واحدعلى الأقل مدخن	أوافق	أوافق	لا أعلم	لا أعلم	أوافق	لا أوافق	لا أعلم	لا	لا	لا	لا
نعم	20	20 سنة أو أقل	غير متزوج/ة	بكالوريوس	ذكر	قرية/بلدة	2000-4000 شيقل	الحقوق و القانون	الثالثة	والدي مدخن, واحد أو أكثر من اخوتي و اخواتي مدخنين	أوافق	أوافق	لا أعلم	لا أوافق	أوافق	أوافق	أوافق	لا	لا	لا	لا
نعم	26	24 سنة أو أكثر	متزوج/ة	دكتوراة	ذكر	قرية/بلدة	أقل من 2000 شيقل	التربية	الرابعة	لدي صديق واحدعلى الأقل مدخن	لا أوافق	لا أوافق	لا أوافق	لا أوافق	لا أوافق	أوافق	لا أعلم	نعم	لا	لا	نعم	28	مرتين في الاسبوع	داخل المباني	غير ذلك	A. أستخدم السجائر الإلكترونية لأنها متوفرة/ميسورة التكلفة
نعم	28	20 سنة أو أقل	غير متزوج/ة	دكتوراة	ذكر	مدينة	أكثر من 4000 شيقل	الحقوق و القانون	الثانية	لا يوجد أحد من أصدقائي مدخن	لا أعلم	أوافق	لا أعلم	لا أوافق	لا أعلم	أوافق	لا أعلم	نعم	لا	نعم	نعم	26	مرتين في الاسبوع	في داخل المباني و في الهواء الطلق	غير ذلك	A. أستخدم السجائر الإلكترونية لأنها متوفرة/ميسورة التكلفة
نعم	25	24 سنة أو أكثر	متزوج/ة	بكالوريوس	أنثى	قرية/بلدة	أقل من 2000 شيقل	الشريعة	السادسة	والدتي مدخنة	أوافق	لا أعلم	لا أوافق	أوافق	لا أعلم	لا أعلم	أوافق	لا	لا	نعم	لا
نعم	27	24 سنة أو أكثر	غير متزوج/ة	بكالوريوس	ذكر	مخيم	أكثر من 4000 شيقل	الشريعة	الخامسة	واحد أو أكثر من اخوتي و اخواتي مدخنين	أوافق	لا أعلم	أوافق	لا أعلم	أوافق	لا أعلم	أوافق	نعم	لا	نعم	لا
نعم	28	24 سنة أو أكثر	متزوج/ة	بكالوريوس	ذكر	مدينة	أكثر من 4000 شيقل	الاداب (لغة عربية/ ترجمة/ لغة انجلزية/ إعلام ..........)	الاولى	والدي مدخن	لا أوافق	لا أعلم	أوافق	لا أعلم	أوافق	لا أوافق	لا أوافق	نعم	نعم	لا	نعم	25	مرتين في الاسبوع	لا استخدم السجائر الالكترونية في الحرم الجامعي	خلال ساعات الدراسة الجامعية	D. أستخدم السجائر الإلكترونية لأنها قد تكون أقل ضررا من السجائر للناس الذين هم حولي, F. أستخدم السجائر الإلكترونية لأنها قد تساعدني في الإقلاع عن التدخين
نعم	27	24 سنة أو أكثر	غير ذلك	ماجستير	ذكر	مدينة	أكثر من 4000 شيقل	التجارة و الاقتصاد	السادسة	والدتي مدخنة, واحد أو أكثر من اخوتي و اخواتي مدخنين, لا يوجد أحد من أهلي مدخن	أوافق	أوافق	لا أوافق	أوافق	لا أعلم	لا أعلم	لا أعلم	نعم	نعم	نعم	لا
نعم	27	20 سنة أو أقل	متزوج/ة	ماجستير	ذكر	مدينة	أقل من 2000 شيقل	الحقوق و القانون	الثالثة	والدي مدخن	لا أعلم	لا أوافق	لا أعلم	لا أعلم	لا أعلم	لا أوافق	لا أوافق	نعم	نعم	نعم	نعم	26	مرة واحدة في الاسبوع	داخل المباني	خلال المواقف العصيبة	C. أستخدم السجائر الإلكترونية لأنها قد تكون أقل ضرراً لي من تدخين السجائر التقليدية, E. أستخدم السجائر الإلكترونية لأنها تأتي في النكهات التي أحبها
نعم	27	20 سنة أو أقل	غير ذلك	بكالوريوس	ذكر	مخيم	2000-4000 شيقل	الهندسة و تكنولوجيا المعلومات	الثالثة	والدي مدخن	لا أوافق	لا أعلم	لا أعلم	لا أعلم	لا أعلم	أوافق	لا أعلم	نعم	لا	لا	لا
نعم	26	21-23 سنة	متزوج/ة	بكالوريوس	ذكر	قرية/بلدة	أقل من 2000 شيقل	الحقوق و القانون	الرابعة	لا يوجد أحد من أصدقائي مدخن	أوافق	لا أوافق	لا أوافق	أوافق	لا أعلم	لا أعلم	لا أعلم	نعم	لا	لا	لا
نعم	25	20 سنة أو أقل	غير متزوج/ة	بكالوريوس	ذكر	مخيم	أكثر من 4000 شيقل	الشريعة	السادسة	والدي مدخن	لا أوافق	لا أعلم	لا أعلم	لا أعلم	لا أعلم	لا أوافق	لا أعلم	لا	نعم	نعم	نعم	25	مرة واحدة كل اسبوعين	في الهواء الطلق	خلال المواقف و المناسبات الاجتماعية	C. أستخدم السجائر الإلكترونية لأنها قد تكون أقل ضرراً لي من تدخين السجائر التقليدية
نعم	27	24 سنة أو أكثر	متزوج/ة	بكالوريوس	أنثى	مخيم	أكثر من 4000 شيقل	الشريعة	الاولى	واحد أو أكثر من اخوتي و اخواتي مدخنين	لا أعلم	أوافق	لا أعلم	لا أوافق	لا أعلم	أوافق	لا أعلم	نعم	نعم	نعم	نعم	27	مرة واحدة في الاسبوع	داخل المباني	خلال ساعات الدراسة الجامعية	D. أستخدم السجائر الإلكترونية لأنها قد تكون أقل ضررا من السجائر للناس الذين هم حولي, E. أستخدم السجائر الإلكترونية لأنها تأتي في النكهات التي أحبها
نعم	27	24 سنة أو أكثر	متزوج/ة	ماجستير	أنثى	مخيم	2000-4000 شيقل	الهندسة و تكنولوجيا المعلومات	السادسة	واحد أو أكثر من اخوتي و اخواتي مدخنين	لا أعلم	أوافق	لا أعلم	لا أوافق	لا أعلم	أوافق	لا أوافق	نعم	نعم	لا	نعم	23	مرة واحدة كل اسبوعين	في الهواء الطلق	غير ذلك	A. أستخدم السجائر الإلكترونية لأنها متوفرة/ميسورة التكلفة, B. أستخدم السجائر الإلكترونية لأنني أستطيع استخدامها في الأماكن التي لا يسمح فيها بتدخين السجائر التقليدية
نعم	24	21-23 سنة	غير متزوج/ة	ماجستير	أنثى	مخيم	أقل من 2000 شيقل	طب الاسنان	السادسة	واحد أو أكثر من اخوتي و اخواتي مدخنين, لا يوجد أحد من أهلي مدخن	أوافق	لا أعلم	أوافق	لا أوافق	لا أعلم	أوافق	لا أعلم	لا	نعم	نعم	نعم	27	مرة واحدة في الشهر	داخل المباني	خلال ساعات الدراسة الجامعية	C. أستخدم السجائر الإلكترونية لأنها قد تكون أقل ضرراً لي من تدخين السجائر التقليدية, H. أستخدم السجائر الإلكترونية لأن أصدقائي يستخدمونها, I. أستخدم السجائر الإلكترونية لأنني أبدورائعا عند استخدامها
نعم	26	21-23 سنة	متزوج/ة	بكالوريوس	ذكر	مدينة	أكثر من 4000 شيقل	الحقوق و القانون	الرابعة	والدتي مدخنة	أوافق	لا أعلم	لا أعلم	لا أعلم	لا أعلم	لا أعلم	لا أعلم	نعم	نعم	نعم	نعم	28	مرة واحدة في الاسبوع	لا استخدم السجائر الالكترونية في الحرم الجامعي	خلال المواقف العصيبة	D. أستخدم السجائر الإلكترونية لأنها قد تكون أقل ضررا من السجائر للناس الذين هم حولي
نعم	26	24 سنة أو أكثر	غير متزوج/ة	بكالوريوس	أنثى	مدينة	أقل من 2000 شيقل	الحقوق و القانون	السادسة	والدتي مدخنة, لدي صديق واحدعلى الأقل مدخن	أوافق	لا أعلم	أوافق	لا أعلم	أوافق	لا أعلم	لا أوافق	نعم	لا	نعم	لا
نعم	22	21-23 سنة	متزوج/ة	دكتوراة	ذكر	مخيم	2000-4000 شيقل	التربية	الاولى	والدي مدخن	لا أوافق	لا أعلم	أوافق	لا أعلم	أوافق	أوافق	أوافق	نعم	لا	لا	نعم	28	مرتين في الاسبوع	في الهواء الطلق	خلال ساعات الدراسة الجامعية	B. أستخدم السجائر الإلكترونية لأنني أستطيع استخدامها في الأماكن التي لا يسمح فيها بتدخين السجائر التقليدية, D. أستخدم السجائر الإلكترونية لأنها قد تكون أقل ضررا من السجائر للناس الذين هم حولي
نعم	25	24 سنة أو أكثر	متزوج/ة	بكالوريوس	أنثى	مخيم	2000-4000 شيقل	الحقوق و القانون	الثانية	والدي مدخن	أوافق	لا أوافق	لا أعلم	لا أوافق	لا أوافق	لا أوافق	لا أوافق	نعم	لا	نعم	نعم	26	مرة واحدة في الشهر	لا استخدم السجائر الالكترونية في الحرم الجامعي	غير ذلك	B. أستخدم السجائر الإلكترونية لأنني أستطيع استخدامها في الأماكن التي لا يسمح فيها بتدخين السجائر التقليدية, C. أستخدم السجائر الإلكترونية لأنها قد تكون أقل ضرراً لي من تدخين السجائر التقليدية
نعم	25	21-23 سنة	غير ذلك	بكالوريوس	أنثى	مدينة	أكثر من 4000 شيقل	التربية	الثانية	لا يوجد أحد من أهلي مدخن	أوافق	لا أعلم	أوافق	لا أوافق	لا أعلم	لا أوافق	لا أعلم	نعم	نعم	نعم	نعم	23	مرة واحدة في الشهر	داخل المباني	خلال المواقف العصيبة	B. أستخدم السجائر الإلكترونية لأنني أستطيع استخدامها في الأماكن التي لا يسمح فيها بتدخين السجائر التقليدية
نعم	26	24 سنة أو أكثر	متزوج/ة	بكالوريوس	ذكر	قرية/بلدة	أكثر من 4000 شيقل	الحقوق و القانون	الثالثة	والدي مدخن	أوافق	لا أعلم	أوافق	لا أعلم	أوافق	لا أوافق	أوافق	نعم	لا	نعم	لا
نعم	25	24 سنة أو أكثر	غير متزوج/ة	ماجستير	ذكر	مخيم	أقل من 2000 شيقل	التربية	الثالثة	والدتي مدخنة, لا يوجد أحد من أهلي مدخن	أوافق	لا أوافق	أوافق	أوافق	لا أوافق	لا أعلم	لا أوافق	نعم	لا	نعم	لا
نعم	21	21-23 سنة	غير متزوج/ة	بكالوريوس	ذكر	قرية/بلدة	أكثر من 4000 شيقل	الحقوق و القانون	الرابعة	لدي صديق واحدعلى الأقل مدخن	أوافق	أوافق	أوافق	لا أوافق	أوافق	أوافق	أوافق	نعم	لا	نعم	لا
نعم	28	24 سنة أو أكثر	غير ذلك	بكالوريوس	ذكر	قرية/بلدة	2000-4000 شيقل	الحقوق و القانون	السادسة	والدي مدخن, لدي صديق واحدعلى الأقل مدخن	لا أعلم	أوافق	لا أوافق	أوافق	لا أعلم	لا أوافق	أوافق	نعم	لا	لا	لا
نعم	26	20 سنة أو أقل	غير متزوج/ة	ماجستير	ذكر	مدينة	أقل من 2000 شيقل	الشريعة	الثانية	لدي صديق واحدعلى الأقل مدخن	لا أوافق	أوافق	لا أعلم	لا أوافق	لا أعلم	أوافق	أوافق	نعم	نعم	لا	نعم	26	كل يوم	في الهواء الطلق	خلال المواقف و المناسبات الاجتماعية	A. أستخدم السجائر الإلكترونية لأنها متوفرة/ميسورة التكلفة
نعم	28	21-23 سنة	متزوج/ة	بكالوريوس	أنثى	مدينة	أقل من 2000 شيقل	الشريعة	الاولى	لا يوجد أحد من أهلي مدخن	لا أعلم	لا أعلم	لا أعلم	لا أعلم	لا أعلم	لا أعلم	لا أعلم	نعم	نعم	نعم	نعم	27	مرة واحدة في الشهر	في الهواء الطلق	خلال المواقف و المناسبات الاجتماعية	A. أستخدم السجائر الإلكترونية لأنها متوفرة/ميسورة التكلفة, B. أستخدم السجائر الإلكترونية لأنني أستطيع استخدامها في الأماكن التي لا يسمح فيها بتدخين السجائر التقليدية
نعم	27	24 سنة أو أكثر	متزوج/ة	بكالوريوس	أنثى	مدينة	2000-4000 شيقل	التجارة و الاقتصاد	الرابعة	والدي مدخن, واحد أو أكثر من اخوتي و اخواتي مدخنين	لا أوافق	لا أوافق	لا أوافق	لا أوافق	أوافق	لا أوافق	لا أعلم	نعم	لا	لا	لا
نعم	27	20 سنة أو أقل	غير متزوج/ة	بكالوريوس	أنثى	مخيم	2000-4000 شيقل	الشريعة	الخامسة	واحد أو أكثر من اخوتي و اخواتي مدخنين	أوافق	لا أوافق	لا أعلم	أوافق	لا أوافق	أوافق	أوافق	نعم	لا	لا	لا
نعم	26	20 سنة أو أقل	غير ذلك	ماجستير	أنثى	مخيم	أقل من 2000 شيقل	التجارة و الاقتصاد	الخامسة	واحد أو أكثر من اخوتي و اخواتي مدخنين, لا يوجد أحد من أهلي مدخن	أوافق	أوافق	أوافق	لا أعلم	لا أوافق	لا أعلم	أوافق	نعم	نعم	نعم	نعم	26	مرة واحدة في الاسبوع	لا استخدم السجائر الالكترونية في الحرم الجامعي	غير ذلك	A. أستخدم السجائر الإلكترونية لأنها متوفرة/ميسورة التكلفة
نعم	26	21-23 سنة	غير ذلك	دكتوراة	ذكر	مدينة	أكثر من 4000 شيقل	التربية	السادسة	واحد أو أكثر من اخوتي و اخواتي مدخنين	لا أوافق	لا أعلم	أوافق	لا أوافق	لا أوافق	لا أوافق	لا أوافق	نعم	نعم	نعم	نعم	27	مرة واحدة في الاسبوع	في الهواء الطلق	خلال المواقف و المناسبات الاجتماعية	B. أستخدم السجائر الإلكترونية لأنني أستطيع استخدامها في الأماكن التي لا يسمح فيها بتدخين السجائر التقليدية
نعم	26	24 سنة أو أكثر	غير متزوج/ة	بكالوريوس	ذكر	مدينة	أكثر من 4000 شيقل	الشريعة	الثالثة	لدي صديق واحدعلى الأقل مدخن	أوافق	أوافق	لا أعلم	لا أوافق	لا أوافق	لا أوافق	لا أوافق	نعم	نعم	لا	لا
نعم	26	24 سنة أو أكثر	غير متزوج/ة	ماجستير	أنثى	مدينة	2000-4000 شيقل	التربية	الثالثة	والدتي مدخنة	لا أعلم	لا أوافق	أوافق	أوافق	لا أعلم	لا أعلم	لا أوافق	نعم	نعم	لا	لا
نعم	26	21-23 سنة	غير متزوج/ة	ماجستير	ذكر	قرية/بلدة	أقل من 2000 شيقل	التجارة و الاقتصاد	الرابعة	والدي مدخن	أوافق	أوافق	لا أوافق	لا أعلم	أوافق	أوافق	أوافق	نعم	نعم	لا	نعم	26	مرتين في الاسبوع	داخل المباني	خلال ساعات الدراسة الجامعية	A. أستخدم السجائر الإلكترونية لأنها متوفرة/ميسورة التكلفة
نعم	27	24 سنة أو أكثر	غير متزوج/ة	بكالوريوس	ذكر	مخيم	2000-4000 شيقل	الاداب (لغة عربية/ ترجمة/ لغة انجلزية/ إعلام ..........)	الثانية	لدي صديق واحدعلى الأقل مدخن, لا يوجد أحد من أصدقائي مدخن	أوافق	لا أوافق	لا أوافق	أوافق	أوافق	لا أوافق	لا أوافق	نعم	لا	نعم	لا
نعم	25	20 سنة أو أقل	غير متزوج/ة	بكالوريوس	ذكر	مدينة	أكثر من 4000 شيقل	التربية	الثانية	واحد أو أكثر من اخوتي و اخواتي مدخنين	أوافق	لا أعلم	أوافق	لا أوافق	لا أعلم	أوافق	لا أوافق	لا	نعم	لا	لا
نعم	27	21-23 سنة	غير ذلك	بكالوريوس	ذكر	مخيم	أكثر من 4000 شيقل	التجارة و الاقتصاد	الخامسة	لدي صديق واحدعلى الأقل مدخن, لا يوجد أحد من أصدقائي مدخن	لا أعلم	أوافق	أوافق	لا أوافق	أوافق	لا أعلم	أوافق	نعم	لا	نعم	لا
نعم	27	24 سنة أو أكثر	غير متزوج/ة	بكالوريوس	ذكر	مخيم	أقل من 2000 شيقل	التربية	الرابعة	والدتي مدخنة	لا أعلم	لا أوافق	لا أعلم	أوافق	أوافق	لا أوافق	أوافق	نعم	لا	نعم	لا
نعم	25	21-23 سنة	متزوج/ة	بكالوريوس	أنثى	مدينة	2000-4000 شيقل	التربية	الثانية	واحد أو أكثر من اخوتي و اخواتي مدخنين, لا يوجد أحد من أهلي مدخن	لا أعلم	لا أعلم	أوافق	لا أعلم	أوافق	لا أعلم	أوافق	نعم	نعم	لا	لا
نعم	26	24 سنة أو أكثر	غير متزوج/ة	دكتوراة	أنثى	مخيم	أكثر من 4000 شيقل	الهندسة و تكنولوجيا المعلومات	الخامسة	والدتي مدخنة	لا أعلم	لا أعلم	لا أوافق	أوافق	أوافق	أوافق	لا أوافق	نعم	لا	نعم	لا
نعم	27	21-23 سنة	غير متزوج/ة	بكالوريوس	ذكر	مخيم	أكثر من 4000 شيقل	الاداب (لغة عربية/ ترجمة/ لغة انجلزية/ إعلام ..........)	الثانية	والدتي مدخنة, لدي صديق واحدعلى الأقل مدخن	لا أوافق	أوافق	لا أعلم	لا أوافق	لا أعلم	أوافق	أوافق	نعم	لا	نعم	لا
نعم	26	21-23 سنة	متزوج/ة	بكالوريوس	أنثى	مخيم	أقل من 2000 شيقل	التربية	السادسة	والدي مدخن, لدي صديق واحدعلى الأقل مدخن	لا أوافق	أوافق	لا أعلم	لا أوافق	لا أوافق	لا أعلم	لا أعلم	نعم	لا	نعم	لا
نعم	27	24 سنة أو أكثر	متزوج/ة	ماجستير	أنثى	مدينة	أقل من 2000 شيقل	الاداب (لغة عربية/ ترجمة/ لغة انجلزية/ إعلام ..........)	الثانية	لا يوجد أحد من أهلي مدخن	لا أعلم	أوافق	أوافق	لا أعلم	لا أوافق	لا أوافق	لا أعلم	نعم	لا	نعم	لا
نعم	26	24 سنة أو أكثر	غير متزوج/ة	بكالوريوس	أنثى	مخيم	أقل من 2000 شيقل	التربية	السادسة	والدتي مدخنة, لدي صديق واحدعلى الأقل مدخن	أوافق	أوافق	لا أوافق	أوافق	لا أوافق	لا أعلم	لا أوافق	لا	لا	لا	نعم	26	مرة واحدة في الاسبوع	في داخل المباني و في الهواء الطلق	غير ذلك	A. أستخدم السجائر الإلكترونية لأنها متوفرة/ميسورة التكلفة, B. أستخدم السجائر الإلكترونية لأنني أستطيع استخدامها في الأماكن التي لا يسمح فيها بتدخين السجائر التقليدية, C. أستخدم السجائر الإلكترونية لأنها قد تكون أقل ضرراً لي من تدخين السجائر التقليدية
نعم	28	20 سنة أو أقل	غير ذلك	بكالوريوس	أنثى	مدينة	أقل من 2000 شيقل	الهندسة و تكنولوجيا المعلومات	الثانية	والدي مدخن	أوافق	لا أعلم	أوافق	لا أوافق	لا أعلم	لا أعلم	لا أعلم	نعم	لا	نعم	لا
نعم	25	21-23 سنة	متزوج/ة	دكتوراة	ذكر	قرية/بلدة	أكثر من 4000 شيقل	التجارة و الاقتصاد	الرابعة	واحد أو أكثر من اخوتي و اخواتي مدخنين, لا يوجد أحد من أهلي مدخن	لا أعلم	أوافق	لا أعلم	لا أوافق	لا أوافق	لا أوافق	لا أوافق	نعم	لا	نعم	لا
نعم	26	21-23 سنة	متزوج/ة	بكالوريوس	ذكر	مدينة	أقل من 2000 شيقل	التربية	الثالثة	لدي صديق واحدعلى الأقل مدخن, لا يوجد أحد من أصدقائي مدخن	أوافق	أوافق	لا أعلم	لا أوافق	لا أعلم	لا أوافق	لا أعلم	نعم	نعم	نعم	نعم	24	مرة واحدة في الاسبوع	لا استخدم السجائر الالكترونية في الحرم الجامعي	خلال ساعات الدراسة الجامعية	A. أستخدم السجائر الإلكترونية لأنها متوفرة/ميسورة التكلفة, G. أستخدم السجائر الإلكترونية لأن لا رائحة لها, I. أستخدم السجائر الإلكترونية لأنني أبدورائعا عند استخدامها
نعم	27	20 سنة أو أقل	غير ذلك	بكالوريوس	أنثى	قرية/بلدة	أكثر من 4000 شيقل	الهندسة و تكنولوجيا المعلومات	الثالثة	والدتي مدخنة, لا يوجد أحد من أصدقائي مدخن	لا أوافق	أوافق	أوافق	لا أعلم	أوافق	لا أوافق	أوافق	لا	نعم	لا	لا
نعم	26	24 سنة أو أكثر	متزوج/ة	ماجستير	ذكر	مخيم	أكثر من 4000 شيقل	التربية	الاولى	لدي صديق واحدعلى الأقل مدخن, لا يوجد أحد من أصدقائي مدخن	أوافق	أوافق	لا أعلم	أوافق	لا أوافق	لا أوافق	لا أعلم	نعم	لا	لا	لا
نعم	26	24 سنة أو أكثر	غير متزوج/ة	بكالوريوس	أنثى	مدينة	أقل من 2000 شيقل	التربية	الرابعة	والدي مدخن, لدي صديق واحدعلى الأقل مدخن	أوافق	أوافق	لا أوافق	أوافق	لا أعلم	لا أوافق	لا أوافق	نعم	لا	نعم	لا
نعم	27	24 سنة أو أكثر	غير متزوج/ة	دكتوراة	ذكر	مدينة	أكثر من 4000 شيقل	الهندسة و تكنولوجيا المعلومات	السادسة	والدي مدخن	لا أوافق	لا أوافق	أوافق	أوافق	لا أعلم	أوافق	لا أوافق	نعم	لا	لا	لا
نعم	25	20 سنة أو أقل	غير متزوج/ة	بكالوريوس	أنثى	مدينة	أكثر من 4000 شيقل	التربية	السادسة	والدي مدخن, واحد أو أكثر من اخوتي و اخواتي مدخنين	لا أعلم	أوافق	أوافق	لا أوافق	لا أعلم	أوافق	لا أوافق	نعم	لا	لا	لا
نعم	22	24 سنة أو أكثر	متزوج/ة	دكتوراة	ذكر	قرية/بلدة	أقل من 2000 شيقل	الهندسة و تكنولوجيا المعلومات	الاولى	لا يوجد أحد من أهلي مدخن	أوافق	لا أعلم	لا أعلم	لا أوافق	لا أوافق	لا أعلم	أوافق	نعم	لا	نعم	لا
نعم	27	20 سنة أو أقل	غير ذلك	دكتوراة	أنثى	قرية/بلدة	2000-4000 شيقل	الطب البشري	السادسة	لدي صديق واحدعلى الأقل مدخن	لا أعلم	لا أعلم	أوافق	لا أعلم	أوافق	لا أعلم	لا أعلم	نعم	لا	نعم	لا
نعم	18	20 سنة أو أقل	غير ذلك	بكالوريوس	أنثى	قرية/بلدة	2000-4000 شيقل	العلوم الصحية (طب مخبري/تمريض/علاج طبيعي/علاج وظيفي/سمع و نطق/تخدير/قبالة/تروية قلبية/عناية تنفسية/تصوير طبي / تجميل و غيرها)	الاولى	والدي مدخن	أوافق	أوافق	أوافق	لا أوافق	أوافق	لا أعلم	أوافق	لا	لا	لا	لا
نعم	26	20 سنة أو أقل	غير ذلك	بكالوريوس	أنثى	مخيم	أكثر من 4000 شيقل	الاداب (لغة عربية/ ترجمة/ لغة انجلزية/ إعلام ..........)	الثانية	والدتي مدخنة	لا أعلم	أوافق	لا أوافق	لا أعلم	لا أعلم	لا أعلم	لا أوافق	نعم	لا	نعم	لا
نعم	24	24 سنة أو أكثر	غير ذلك	دكتوراة	ذكر	مدينة	أكثر من 4000 شيقل	الحقوق و القانون	الثانية	والدي مدخن, لا يوجد أحد من أهلي مدخن	لا أوافق	أوافق	أوافق	لا أعلم	أوافق	لا أعلم	أوافق	لا	نعم	لا	لا
نعم	27	24 سنة أو أكثر	غير متزوج/ة	بكالوريوس	أنثى	مدينة	2000-4000 شيقل	الحقوق و القانون	الثانية	والدتي مدخنة, لا يوجد أحد من أهلي مدخن	لا أعلم	أوافق	أوافق	لا أوافق	لا أوافق	لا أعلم	أوافق	نعم	نعم	لا	نعم	26	مرة واحدة في الاسبوع	في الهواء الطلق	غير ذلك	A. أستخدم السجائر الإلكترونية لأنها متوفرة/ميسورة التكلفة, B. أستخدم السجائر الإلكترونية لأنني أستطيع استخدامها في الأماكن التي لا يسمح فيها بتدخين السجائر التقليدية
نعم	22	21-23 سنة	متزوج/ة	ماجستير	أنثى	مدينة	أقل من 2000 شيقل	التربية	الثانية	والدي مدخن	أوافق	لا أوافق	أوافق	لا أوافق	لا أوافق	لا أوافق	أوافق	لا	لا	لا	نعم	20	كل يوم	داخل المباني	خلال المواقف العصيبة	A. أستخدم السجائر الإلكترونية لأنها متوفرة/ميسورة التكلفة
نعم	24	24 سنة أو أكثر	متزوج/ة	ماجستير	ذكر	قرية/بلدة	2000-4000 شيقل	الشريعة	الثالثة	لا يوجد أحد من أهلي مدخن	أوافق	أوافق	أوافق	لا أوافق	أوافق	أوافق	أوافق	لا	لا	لا	لا
نعم	26	24 سنة أو أكثر	متزوج/ة	بكالوريوس	ذكر	قرية/بلدة	2000-4000 شيقل	الهندسة و تكنولوجيا المعلومات	الرابعة	واحد أو أكثر من اخوتي و اخواتي مدخنين	أوافق	لا أوافق	لا أوافق	أوافق	أوافق	أوافق	أوافق	لا	نعم	لا	لا
نعم	22	21-23 سنة	متزوج/ة	بكالوريوس	أنثى	مدينة	أقل من 2000 شيقل	العلوم الصحية (طب مخبري/تمريض/علاج طبيعي/علاج وظيفي/سمع و نطق/تخدير/قبالة/تروية قلبية/عناية تنفسية/تصوير طبي / تجميل و غيرها)	الثالثة	والدتي مدخنة	لا أعلم	لا أعلم	لا أعلم	لا أعلم	لا أعلم	لا أعلم	لا أعلم	لا	نعم	نعم	لا
نعم	27	24 سنة أو أكثر	متزوج/ة	ماجستير	أنثى	مدينة	أكثر من 4000 شيقل	الحقوق و القانون	الثالثة	لدي صديق واحدعلى الأقل مدخن	لا أوافق	أوافق	لا أوافق	أوافق	لا أعلم	لا أوافق	أوافق	نعم	لا	نعم	لا
نعم	26	24 سنة أو أكثر	غير متزوج/ة	بكالوريوس	ذكر	مخيم	أقل من 2000 شيقل	صيدلة/دكتور صيدلي	الاولى	لدي صديق واحدعلى الأقل مدخن	لا أوافق	لا أعلم	لا أعلم	أوافق	لا أعلم	لا أعلم	أوافق	نعم	لا	نعم	لا
نعم	20	20 سنة أو أقل	غير متزوج/ة	بكالوريوس	أنثى	قرية/بلدة	2000-4000 شيقل	الحقوق و القانون	الرابعة	واحد أو أكثر من اخوتي و اخواتي مدخنين, لدي صديق واحدعلى الأقل مدخن	أوافق	أوافق	أوافق	لا أوافق	أوافق	لا أوافق	لا أوافق	لا	لا	لا	لا
نعم	28	24 سنة أو أكثر	متزوج/ة	ماجستير	ذكر	مدينة	أقل من 2000 شيقل	العلوم (فيزياء/كيمياء/أحياء/رياضيات/...)	الخامسة	لا يوجد أحد من أهلي مدخن	لا أعلم	لا أوافق	أوافق	لا أعلم	لا أعلم	أوافق	لا أوافق	لا	لا	لا	لا
نعم	26	24 سنة أو أكثر	غير متزوج/ة	دكتوراة	ذكر	مدينة	أكثر من 4000 شيقل	الهندسة و تكنولوجيا المعلومات	الرابعة	واحد أو أكثر من اخوتي و اخواتي مدخنين	لا أوافق	لا أعلم	أوافق	أوافق	لا أوافق	لا أعلم	أوافق	لا	نعم	لا	لا
نعم	26	21-23 سنة	غير متزوج/ة	دكتوراة	ذكر	مدينة	2000-4000 شيقل	التجارة و الاقتصاد	الثالثة	لدي صديق واحدعلى الأقل مدخن	لا أوافق	لا أعلم	أوافق	لا أوافق	لا أعلم	لا أعلم	لا أوافق	نعم	لا	لا	لا
نعم	24	21-23 سنة	غير ذلك	بكالوريوس	أنثى	مدينة	أقل من 2000 شيقل	الاداب (لغة عربية/ ترجمة/ لغة انجلزية/ إعلام ..........)	السادسة	والدي مدخن	أوافق	لا أعلم	أوافق	لا أعلم	لا أعلم	أوافق	لا أوافق	نعم	لا	نعم	لا
نعم	25	21-23 سنة	غير ذلك	ماجستير	أنثى	مخيم	أقل من 2000 شيقل	الحقوق و القانون	السادسة	والدتي مدخنة	لا أعلم	لا أعلم	أوافق	لا أعلم	أوافق	لا أوافق	أوافق	نعم	لا	نعم	لا
نعم	37	24 سنة أو أكثر	متزوج/ة	دكتوراة	أنثى	قرية/بلدة	2000-4000 شيقل	الطب البشري	الثالثة	والدي مدخن, والدتي مدخنة, واحد أو أكثر من اخوتي و اخواتي مدخنين	أوافق	أوافق	أوافق	لا أوافق	أوافق	لا أوافق	لا أوافق	لا	لا	لا	لا
نعم	20	21-23 سنة	غير متزوج/ة	بكالوريوس	ذكر	قرية/بلدة	2000-4000 شيقل	الاداب (لغة عربية/ ترجمة/ لغة انجلزية/ إعلام ..........)	الثالثة	والدتي مدخنة, واحد أو أكثر من اخوتي و اخواتي مدخنين	لا أوافق	لا أوافق	لا أوافق	أوافق	لا أوافق	لا أوافق	لا أوافق	لا	لا	نعم	نعم	18	مرتين في الاسبوع	في الهواء الطلق	خلال المواقف و المناسبات الاجتماعية	B. أستخدم السجائر الإلكترونية لأنني أستطيع استخدامها في الأماكن التي لا يسمح فيها بتدخين السجائر التقليدية, C. أستخدم السجائر الإلكترونية لأنها قد تكون أقل ضرراً لي من تدخين السجائر التقليدية
نعم	20	20 سنة أو أقل	غير متزوج/ة	بكالوريوس	أنثى	قرية/بلدة	أكثر من 4000 شيقل	الهندسة و تكنولوجيا المعلومات	الثالثة	والدي مدخن	لا أعلم	أوافق	أوافق	لا أوافق	أوافق	أوافق	لا أوافق	نعم	لا	نعم	نعم	17	مرة واحدة في الشهر	داخل المباني	غير ذلك	E. أستخدم السجائر الإلكترونية لأنها تأتي في النكهات التي أحبها
نعم	32	24 سنة أو أكثر	متزوج/ة	بكالوريوس	أنثى	قرية/بلدة	2000-4000 شيقل	الهندسة و تكنولوجيا المعلومات	الرابعة	لا يوجد أحد من أهلي مدخن	أوافق	أوافق	أوافق	لا أوافق	أوافق	لا أوافق	لا أوافق	لا	لا	لا	لا
نعم	20	20 سنة أو أقل	غير متزوج/ة	بكالوريوس	أنثى	قرية/بلدة	2000-4000 شيقل	الحقوق و القانون	الثانية	لا يوجد أحد من أهلي مدخن	أوافق	أوافق	أوافق	لا أوافق	أوافق	لا أعلم	لا أعلم	لا	لا	لا	لا
نعم	33	21-23 سنة	متزوج/ة	دكتوراة	ذكر	مخيم	أكثر من 4000 شيقل	التربية	الثالثة	والدي مدخن, لدي صديق واحدعلى الأقل مدخن	أوافق	أوافق	أوافق	لا أوافق	أوافق	أوافق	أوافق	لا	لا	لا	لا
نعم	18	20 سنة أو أقل	غير متزوج/ة	بكالوريوس	أنثى	مدينة	2000-4000 شيقل	الطب البشري	الاولى	لا يوجد أحد من أهلي مدخن, لا يوجد أحد من أصدقائي مدخن	أوافق	أوافق	أوافق	لا أوافق	أوافق	لا أعلم	لا أعلم	لا	لا	لا	لا
نعم	19	20 سنة أو أقل	متزوج/ة	بكالوريوس	أنثى	قرية/بلدة	أكثر من 4000 شيقل	التجارة و الاقتصاد	الثانية	لا يوجد أحد من أهلي مدخن, لا يوجد أحد من أصدقائي مدخن	أوافق	أوافق	أوافق	لا أوافق	أوافق	لا أعلم	لا أوافق	لا	لا	لا	لا
نعم	22	21-23 سنة	غير متزوج/ة	بكالوريوس	ذكر	مدينة	2000-4000 شيقل	الهندسة و تكنولوجيا المعلومات	الخامسة	والدي مدخن, واحد أو أكثر من اخوتي و اخواتي مدخنين	لا أعلم	لا أعلم	لا أعلم	لا أوافق	أوافق	أوافق	أوافق	لا	لا	لا	نعم	21	كل يوم	في داخل المباني و في الهواء الطلق	خلال المواقف العصيبة	B. أستخدم السجائر الإلكترونية لأنني أستطيع استخدامها في الأماكن التي لا يسمح فيها بتدخين السجائر التقليدية
نعم	21	21-23 سنة	غير متزوج/ة	بكالوريوس	أنثى	قرية/بلدة	2000-4000 شيقل	الهندسة و تكنولوجيا المعلومات	الرابعة	والدي مدخن, واحد أو أكثر من اخوتي و اخواتي مدخنين	أوافق	أوافق	لا أعلم	لا أعلم	أوافق	لا أوافق	لا أعلم	لا	لا	لا	لا
نعم	21	21-23 سنة	غير متزوج/ة	بكالوريوس	أنثى	مدينة	2000-4000 شيقل	الهندسة و تكنولوجيا المعلومات	الرابعة	واحد أو أكثر من اخوتي و اخواتي مدخنين, لدي صديق واحدعلى الأقل مدخن	أوافق	أوافق	أوافق	لا أوافق	أوافق	لا أعلم	لا أوافق	لا	لا	لا	لا
نعم	20	20 سنة أو أقل	غير متزوج/ة	بكالوريوس	أنثى	قرية/بلدة	أكثر من 4000 شيقل	الهندسة و تكنولوجيا المعلومات	الرابعة	واحد أو أكثر من اخوتي و اخواتي مدخنين	أوافق	أوافق	أوافق	لا أوافق	أوافق	أوافق	أوافق	لا	لا	لا	لا
نعم	26	24 سنة أو أكثر	متزوج/ة	ماجستير	ذكر	قرية/بلدة	2000-4000 شيقل	الشريعة	الثانية	والدي مدخن, لدي صديق واحدعلى الأقل مدخن	أوافق	أوافق	لا أعلم	لا أوافق	لا أوافق	لا أوافق	لا أوافق	لا	لا	لا	نعم	20	مرتين في الاسبوع	في الهواء الطلق	خلال المواقف و المناسبات الاجتماعية	C. أستخدم السجائر الإلكترونية لأنها قد تكون أقل ضرراً لي من تدخين السجائر التقليدية, D. أستخدم السجائر الإلكترونية لأنها قد تكون أقل ضررا من السجائر للناس الذين هم حولي
نعم	22	21-23 سنة	غير متزوج/ة	بكالوريوس	ذكر	مخيم	2000-4000 شيقل	العلوم (فيزياء/كيمياء/أحياء/رياضيات/...)	الرابعة	والدي مدخن, لدي صديق واحدعلى الأقل مدخن	أوافق	أوافق	أوافق	لا أوافق	أوافق	أوافق	أوافق	لا	لا	لا	نعم	19	مرة واحدة في الشهر	في داخل المباني و في الهواء الطلق	خلال المواقف العصيبة	A. أستخدم السجائر الإلكترونية لأنها متوفرة/ميسورة التكلفة, E. أستخدم السجائر الإلكترونية لأنها تأتي في النكهات التي أحبها
نعم	20	21-23 سنة	غير متزوج/ة	بكالوريوس	ذكر	مخيم	أكثر من 4000 شيقل	الحقوق و القانون	الرابعة	لدي صديق واحدعلى الأقل مدخن	أوافق	أوافق	لا أعلم	لا أوافق	لا أوافق	لا أوافق	لا أوافق	لا	لا	لا	نعم	19	مرة واحدة كل اسبوعين	في الهواء الطلق	خلال المواقف و المناسبات الاجتماعية	F. أستخدم السجائر الإلكترونية لأنها قد تساعدني في الإقلاع عن التدخين, H. أستخدم السجائر الإلكترونية لأن أصدقائي يستخدمونها
